# Supplementary material for: 9-[4,5-Bis(benzyl­sulfan­yl)-1,3-dithiol-2-yl­idene]-4,5-diaza­fluorene
Source: Acta Crystallogr Sect E Struct Rep Online. 2008 Jun 28;64(Pt 7):o1353. doi: 10.1107/S1600536808018667 (PMC2961804; doi:10.1107/S1600536808018667)
Supplement: Supplementary file 1 [file e-64-o1353-sup1.cif]

##############################################################################
###                                                                        ###
###        Electronic paper (Acta Crystallographica Section E)             ###
###                                                                        ###
##############################################################################
#                                                                            #
# This CIF contains the data in a paper accepted for publication in Acta     #
# Crystallographica Section E. It conforms to the requirements of Notes      #
# for Authors for Section E, and has been peer reviewed under the auspices   #
# of the IUCr Commission on Journals.                                        #
#                                                                            #
# Full details of the Crystallographic Information File format               #
# are given in the paper "The Crystallographic Information File (CIF):       #
# a New Standard Archive File for Crystallography" by S. R. Hall, F. H.      #
# Allen and I. D. Brown [Acta Cryst. (1991), A47, 655-685].                  #
#                                                                            #
# The current version of the core CIF dictionary is obtainable from          #
# ftp://ftp.iucr.org/pub/cif_core.dic. The current version number is 2.4.    #
#                                                                            #
# Software is freely available for graphical display of the structure(s) in  #
# this CIF.  For information consult the CIF home page http://www.iucr.org/  #
# cif/home.html                                                              #
#                                                                            #
# This file may be used for bona fide research purposes within the           #
# scientific community so long as proper attribution is given to the journal # 
# article from which it was obtained.                                        #
#                                                                            #
##############################################################################
                                             
data_I
_audit_creation_method     SHELXL97
_chemical_name_systematic
;
9-[4,5-Bis(benzylsulfanyl)-1,3-dithiol-2-ylidene]-4,5-diazafluorene
;
_chemical_name_common     ?
_chemical_formula_moiety     'C28 H20 N2 S4'
_chemical_formula_sum     'C28 H20 N2 S4'
_chemical_formula_iupac     'C28 H20 N2 S4'
_chemical_formula_weight     512.70
_chemical_melting_point     ?
_symmetry_cell_setting     'Monoclinic'
_symmetry_space_group_name_H-M     'P 21/c'
_symmetry_space_group_name_Hall     '-P 2ybc'
loop_
    _symmetry_equiv_pos_as_xyz
    'x, y, z'
    '-x, y+1/2, -z+1/2'
    '-x, -y, -z'
    'x, -y-1/2, z-1/2'
_cell_length_a     16.5133(4)
_cell_length_b     11.4036(3)
_cell_length_c     13.1406(3)
_cell_angle_alpha     90.00
_cell_angle_beta     100.2460(10)
_cell_angle_gamma     90.00
_cell_volume     2435.06(10)
_cell_formula_units_Z     4
_cell_measurement_reflns_used     3616
_cell_measurement_theta_min     1.3
_cell_measurement_theta_max     28.1
_cell_measurement_temperature     296(2)
_exptl_crystal_description     prism
_exptl_crystal_colour     yellow
_exptl_crystal_size_max     0.30
_exptl_crystal_size_mid     0.15
_exptl_crystal_size_min     0.15
_exptl_crystal_density_diffrn     1.399
_exptl_crystal_density_meas     ?
_exptl_crystal_density_method     'not measured'
_exptl_crystal_F_000     1064
_exptl_absorpt_coefficient_mu     0.411
_exptl_absorpt_correction_type     'multi-scan'
_exptl_absorpt_process_details     '(SADABS; Bruker, 2000)'
_exptl_absorpt_correction_T_min     0.93
_exptl_absorpt_correction_T_max     0.95
_exptl_special_details
;
;
_diffrn_ambient_temperature     296(2)
_diffrn_radiation_type     MoK\a
_diffrn_radiation_wavelength     0.71073
_diffrn_radiation_source     'fine-focus sealed tube'
_diffrn_radiation_monochromator     graphite
_diffrn_measurement_device_type     'Bruker SMART 1K CCD area-detector'
_diffrn_measurement_method     'Thin-slice \w'
_diffrn_detector_area_resol_mean     8.192
_diffrn_reflns_number     22070
_diffrn_reflns_av_R_equivalents     0.0279
_diffrn_reflns_av_sigmaI/netI     0.0335
_diffrn_reflns_theta_min     1.25
_diffrn_reflns_theta_max     26.00
_diffrn_reflns_theta_full     26.00
_diffrn_measured_fraction_theta_max     0.981
_diffrn_measured_fraction_theta_full     0.981
_diffrn_reflns_limit_h_min     -20
_diffrn_reflns_limit_h_max     16
_diffrn_reflns_limit_k_min     -11
_diffrn_reflns_limit_k_max     14
_diffrn_reflns_limit_l_min     -16
_diffrn_reflns_limit_l_max     14
_diffrn_standards_number     0
_diffrn_standards_interval_count     ?
_diffrn_standards_interval_time     ?
_diffrn_standards_decay_%     ?
_refine_special_details
;
;
_reflns_number_total     4701
_reflns_number_gt     3365
_reflns_threshold_expression     I>2\s(I)
_refine_ls_structure_factor_coef     Fsqd
_refine_ls_matrix_type     full
_refine_ls_R_factor_all     0.0631
_refine_ls_R_factor_gt     0.0390
_refine_ls_wR_factor_gt     0.1184
_refine_ls_wR_factor_ref     0.1371
_refine_ls_goodness_of_fit_ref     1.005
_refine_ls_restrained_S_all     1.005
_refine_ls_number_reflns     4701
_refine_ls_number_parameters     307
_refine_ls_number_restraints     0
_refine_ls_hydrogen_treatment     constr
_refine_ls_weighting_scheme     calc
_refine_ls_weighting_details
          'calc w=1/[\s^2^(Fo^2^)+(0.088P)^2^+0.1086P] where P=(Fo^2^+2Fc^2^)/3'
_atom_sites_solution_hydrogens     geom
_atom_sites_solution_primary     direct
_atom_sites_solution_secondary     difmap
_refine_ls_shift/su_max     0.000
_refine_ls_shift/su_mean     0.000
_refine_diff_density_max     0.266
_refine_diff_density_min     -0.255
_refine_ls_extinction_method     none
_refine_ls_extinction_coef     ?
loop_
    _atom_type_symbol
    _atom_type_description
    _atom_type_scat_dispersion_real
    _atom_type_scat_dispersion_imag
    _atom_type_scat_source
    'C' 'C' 0.0033 0.0016
                         'International Tables Vol C Tables 4.2.6.8 and 6.1.1.4'
    'H' 'H' 0.0000 0.0000
                         'International Tables Vol C Tables 4.2.6.8 and 6.1.1.4'
    'N' 'N' 0.0061 0.0033
                         'International Tables Vol C Tables 4.2.6.8 and 6.1.1.4'
    'S' 'S' 0.1246 0.1234
                         'International Tables Vol C Tables 4.2.6.8 and 6.1.1.4'
_computing_data_collection     'APEX2 (Bruker, 2004)'
_computing_cell_refinement     'SAINT (Bruker, 2004)'
_computing_data_reduction     'SAINT (Bruker, 2004)'
_computing_structure_solution     'SHELXS97 (Sheldrick, 2008)'
_computing_structure_refinement     'SHELXL97 (Sheldrick, 2008)'
_computing_molecular_graphics     'ORTEP-3 for Windows (Farrugia, 1997)'
_computing_publication_material
                            'SHELXL97 (Sheldrick, 2008) and PLATON (Spek, 2003)'
loop_
    _atom_site_type_symbol
    _atom_site_label
    _atom_site_fract_x
    _atom_site_fract_y
    _atom_site_fract_z
    _atom_site_U_iso_or_equiv
    _atom_site_adp_type
    _atom_site_calc_flag
    _atom_site_refinement_flags
    _atom_site_occupancy
    _atom_site_disorder_assembly
    _atom_site_disorder_group
    C C1 0.26661(13) 0.3957(2) 0.12381(18) 0.0443(6) Uani d . 1 . .
    C C2 0.11648(12) 0.37608(19) 0.01975(16) 0.0388(5) Uani d . 1 . .
    C C3 0.22308(13) 0.3509(2) 0.19150(18) 0.0437(6) Uani d . 1 . .
    C C4 0.40701(15) 0.3175(3) 0.0638(2) 0.0651(8) Uani d . 1 . .
    H H4A 0.3799 0.2431 0.0702 0.078 Uiso calc R 1 . .
    H H4B 0.3930 0.3432 -0.0075 0.078 Uiso calc R 1 . .
    C C5 0.49893(14) 0.3027(2) 0.0933(2) 0.0513(6) Uani d . 1 . .
    C C6 0.55077(16) 0.3460(2) 0.0315(2) 0.0580(7) Uani d . 1 . .
    H H6 0.5292 0.3858 -0.0290 0.070 Uiso calc R 1 . .
    C C7 0.63543(16) 0.3306(2) 0.0590(2) 0.0651(8) Uani d . 1 . .
    H H7 0.6702 0.3599 0.0167 0.078 Uiso calc R 1 . .
    C C8 0.66740(16) 0.2728(3) 0.1474(2) 0.0660(8) Uani d . 1 . .
    H H8 0.7240 0.2628 0.1657 0.079 Uiso calc R 1 . .
    C C9 0.61659(17) 0.2296(2) 0.2091(2) 0.0652(8) Uani d . 1 . .
    H H9 0.6387 0.1897 0.2694 0.078 Uiso calc R 1 . .
    C C10 0.53260(16) 0.2442(2) 0.1833(2) 0.0595(7) Uani d . 1 . .
    H H10 0.4985 0.2148 0.2263 0.071 Uiso calc R 1 . .
    C C11 0.04782(12) 0.37793(19) -0.05529(17) 0.0389(5) Uani d . 1 . .
    C C12 0.03983(14) 0.42998(19) -0.15886(17) 0.0415(5) Uani d . 1 . .
    C C13 0.09229(15) 0.4942(2) -0.20960(19) 0.0532(6) Uani d . 1 . .
    H H13 0.1463 0.5095 -0.1782 0.064 Uiso calc R 1 . .
    C C14 0.06161(17) 0.5345(2) -0.3080(2) 0.0619(7) Uani d . 1 . .
    H H14 0.0952 0.5770 -0.3444 0.074 Uiso calc R 1 . .
    C C15 -0.01918(17) 0.5114(2) -0.35224(19) 0.0592(7) Uani d . 1 . .
    H H15 -0.0383 0.5402 -0.4184 0.071 Uiso calc R 1 . .
    C C16 -0.04129(13) 0.41232(19) -0.21187(17) 0.0420(5) Uani d . 1 . .
    C C17 -0.08682(13) 0.34911(19) -0.14401(17) 0.0426(6) Uani d . 1 . .
    C C18 -0.03350(12) 0.32953(19) -0.04860(17) 0.0389(5) Uani d . 1 . .
    C C19 -0.06498(13) 0.2702(2) 0.02749(18) 0.0454(6) Uani d . 1 . .
    H H19 -0.0327 0.2552 0.0917 0.054 Uiso calc R 1 . .
    C C20 -0.14634(14) 0.2337(2) 0.0048(2) 0.0522(6) Uani d . 1 . .
    H H20 -0.1696 0.1938 0.0543 0.063 Uiso calc R 1 . .
    C C21 -0.19258(14) 0.2566(2) -0.0910(2) 0.0554(7) Uani d . 1 . .
    H H21 -0.2467 0.2299 -0.1041 0.067 Uiso calc R 1 . .
    C C22 0.27286(17) 0.4698(2) 0.37016(19) 0.0585(7) Uani d . 1 . .
    H H22A 0.3122 0.5104 0.3361 0.070 Uiso calc R 1 . .
    H H22B 0.2207 0.5109 0.3541 0.070 Uiso calc R 1 . .
    C C23 0.30247(15) 0.4705(2) 0.48452(19) 0.0487(6) Uani d . 1 . .
    C C24 0.38114(16) 0.5099(2) 0.5233(2) 0.0605(7) Uani d . 1 . .
    H H24 0.4152 0.5329 0.4777 0.073 Uiso calc R 1 . .
    C C25 0.4097(2) 0.5156(3) 0.6274(3) 0.0802(9) Uani d . 1 . .
    H H25 0.4626 0.5431 0.6518 0.096 Uiso calc R 1 . .
    C C26 0.3614(3) 0.4814(3) 0.6953(3) 0.0880(11) Uani d . 1 . .
    H H26 0.3813 0.4845 0.7661 0.106 Uiso calc R 1 . .
    C C27 0.2830(3) 0.4420(3) 0.6591(3) 0.0821(10) Uani d . 1 . .
    H H27 0.2497 0.4193 0.7057 0.099 Uiso calc R 1 . .
    C C28 0.25280(17) 0.4359(2) 0.5533(2) 0.0623(7) Uani d . 1 . .
    H H28 0.1997 0.4087 0.5292 0.075 Uiso calc R 1 . .
    N N1 -0.16515(11) 0.31450(18) -0.16673(16) 0.0504(5) Uani d . 1 . .
    N N2 -0.07133(12) 0.45076(19) -0.30653(15) 0.0525(5) Uani d . 1 . .
    S S1 0.11858(3) 0.32501(5) 0.14525(4) 0.0451(2) Uani d . 1 . .
    S S2 0.21191(3) 0.42865(6) 0.00076(5) 0.0470(2) Uani d . 1 . .
    S S3 0.25999(4) 0.31922(6) 0.32190(5) 0.0541(2) Uani d . 1 . .
    S S4 0.37216(4) 0.42555(6) 0.14861(5) 0.0535(2) Uani d . 1 . .
loop_
    _atom_site_aniso_label
    _atom_site_aniso_U_11
    _atom_site_aniso_U_22
    _atom_site_aniso_U_33
    _atom_site_aniso_U_12
    _atom_site_aniso_U_13
    _atom_site_aniso_U_23
    C1 0.0350(12) 0.0470(14) 0.0480(14) -0.0001(10) -0.0005(11) -0.0063(11)
    C2 0.0353(11) 0.0382(13) 0.0419(13) -0.0015(10) 0.0045(10) -0.0024(10)
    C3 0.0407(12) 0.0413(13) 0.0454(14) 0.0020(10) -0.0022(11) -0.0010(10)
    C4 0.0392(13) 0.084(2) 0.0697(18) -0.0049(13) 0.0033(12) -0.0222(15)
    C5 0.0391(12) 0.0519(15) 0.0618(17) -0.0012(11) 0.0058(12) -0.0124(13)
    C6 0.0521(15) 0.0583(17) 0.0635(18) 0.0064(12) 0.0102(13) -0.0009(13)
    C7 0.0462(15) 0.0671(19) 0.085(2) -0.0009(13) 0.0201(15) -0.0047(16)
    C8 0.0417(14) 0.0595(18) 0.093(2) 0.0095(13) 0.0005(15) -0.0164(16)
    C9 0.0637(18) 0.0517(17) 0.0730(19) 0.0056(14) -0.0077(16) -0.0025(14)
    C10 0.0593(17) 0.0562(17) 0.0620(18) -0.0127(13) 0.0080(14) -0.0018(13)
    C11 0.0344(11) 0.0399(13) 0.0415(13) 0.0008(10) 0.0045(10) -0.0010(10)
    C12 0.0409(12) 0.0427(13) 0.0399(13) 0.0018(10) 0.0043(10) -0.0025(10)
    C13 0.0505(14) 0.0589(17) 0.0499(15) -0.0058(12) 0.0081(12) 0.0065(12)
    C14 0.0694(18) 0.0680(18) 0.0508(16) -0.0089(14) 0.0175(14) 0.0094(14)
    C15 0.0690(17) 0.0673(18) 0.0394(15) 0.0036(14) 0.0048(13) 0.0064(13)
    C16 0.0389(12) 0.0458(14) 0.0393(13) 0.0022(10) 0.0019(10) -0.0053(11)
    C17 0.0379(12) 0.0436(14) 0.0437(14) 0.0043(10) 0.0007(10) -0.0051(11)
    C18 0.0330(11) 0.0402(13) 0.0427(13) 0.0019(9) 0.0043(10) -0.0050(10)
    C19 0.0391(13) 0.0488(14) 0.0479(14) -0.0030(10) 0.0070(11) -0.0007(11)
    C20 0.0398(13) 0.0568(16) 0.0609(17) -0.0034(11) 0.0114(12) 0.0008(13)
    C21 0.0341(13) 0.0568(16) 0.0738(19) -0.0031(11) 0.0055(13) -0.0037(14)
    C22 0.0678(17) 0.0483(15) 0.0526(16) 0.0021(13) -0.0080(13) -0.0018(12)
    C23 0.0520(14) 0.0426(14) 0.0479(15) 0.0089(11) -0.0010(12) -0.0001(11)
    C24 0.0580(16) 0.0592(17) 0.0609(18) -0.0002(13) 0.0014(14) 0.0011(13)
    C25 0.085(2) 0.069(2) 0.072(2) 0.0017(17) -0.0248(18) -0.0088(17)
    C26 0.135(3) 0.068(2) 0.051(2) 0.028(2) -0.011(2) -0.0131(16)
    C27 0.129(3) 0.064(2) 0.061(2) 0.030(2) 0.041(2) 0.0126(16)
    C28 0.0613(17) 0.0548(17) 0.072(2) 0.0086(13) 0.0143(15) 0.0028(14)
    N1 0.0345(10) 0.0572(13) 0.0560(13) -0.0001(9) -0.0013(9) -0.0045(10)
    N2 0.0558(13) 0.0602(14) 0.0388(12) 0.0043(10) 0.0011(10) -0.0009(10)
    S1 0.0392(3) 0.0531(4) 0.0412(4) -0.0035(3) 0.0020(3) 0.0036(3)
    S2 0.0357(3) 0.0598(4) 0.0443(4) -0.0074(3) 0.0040(3) 0.0001(3)
    S3 0.0621(4) 0.0465(4) 0.0470(4) -0.0019(3) -0.0083(3) 0.0044(3)
    S4 0.0353(3) 0.0593(4) 0.0626(5) -0.0048(3) -0.0006(3) -0.0127(3)
_geom_special_details
;
;
loop_
    _geom_bond_atom_site_label_1
    _geom_bond_atom_site_label_2
    _geom_bond_site_symmetry_2
    _geom_bond_distance
    _geom_bond_publ_flag
    C1 C3 . 1.340(3) ?
    C1 S2 . 1.747(2) ?
    C1 S4 . 1.749(2) ?
    C2 C11 . 1.364(3) ?
    C2 S1 . 1.744(2) ?
    C2 S2 . 1.745(2) ?
    C3 S1 . 1.750(2) ?
    C3 S3 . 1.751(2) ?
    C4 C5 . 1.508(3) ?
    C4 S4 . 1.822(3) ?
    C4 H4A . 0.9700 ?
    C4 H4B . 0.9700 ?
    C5 C6 . 1.372(3) ?
    C5 C10 . 1.385(3) ?
    C6 C7 . 1.391(3) ?
    C6 H6 . 0.9300 ?
    C7 C8 . 1.358(4) ?
    C7 H7 . 0.9300 ?
    C8 C9 . 1.359(4) ?
    C8 H8 . 0.9300 ?
    C9 C10 . 1.378(4) ?
    C9 H9 . 0.9300 ?
    C10 H10 . 0.9300 ?
    C11 C18 . 1.469(3) ?
    C11 C12 . 1.469(3) ?
    C12 C13 . 1.392(3) ?
    C12 C16 . 1.410(3) ?
    C13 C14 . 1.381(3) ?
    C13 H13 . 0.9300 ?
    C14 C15 . 1.382(4) ?
    C14 H14 . 0.9300 ?
    C15 N2 . 1.328(3) ?
    C15 H15 . 0.9300 ?
    C16 N2 . 1.329(3) ?
    C16 C17 . 1.455(3) ?
    C17 N1 . 1.334(3) ?
    C17 C18 . 1.416(3) ?
    C18 C19 . 1.383(3) ?
    C19 C20 . 1.387(3) ?
    C19 H19 . 0.9300 ?
    C20 C21 . 1.377(3) ?
    C20 H20 . 0.9300 ?
    C21 N1 . 1.338(3) ?
    C21 H21 . 0.9300 ?
    C22 C23 . 1.495(3) ?
    C22 S3 . 1.829(2) ?
    C22 H22A . 0.9700 ?
    C22 H22B . 0.9700 ?
    C23 C28 . 1.382(3) ?
    C23 C24 . 1.383(3) ?
    C24 C25 . 1.367(4) ?
    C24 H24 . 0.9300 ?
    C25 C26 . 1.356(5) ?
    C25 H25 . 0.9300 ?
    C26 C27 . 1.374(5) ?
    C26 H26 . 0.9300 ?
    C27 C28 . 1.392(4) ?
    C27 H27 . 0.9300 ?
    C28 H28 . 0.9300 ?
loop_
    _geom_angle_atom_site_label_1
    _geom_angle_atom_site_label_2
    _geom_angle_atom_site_label_3
    _geom_angle_site_symmetry_1
    _geom_angle_site_symmetry_3
    _geom_angle
    _geom_angle_publ_flag
    C3 C1 S2 . . 116.50(17) ?
    C3 C1 S4 . . 125.80(19) ?
    S2 C1 S4 . . 117.69(14) ?
    C11 C2 S1 . . 124.27(16) ?
    C11 C2 S2 . . 123.16(17) ?
    S1 C2 S2 . . 112.55(12) ?
    C1 C3 S1 . . 116.50(18) ?
    C1 C3 S3 . . 126.42(18) ?
    S1 C3 S3 . . 117.07(14) ?
    C5 C4 S4 . . 109.37(17) ?
    C5 C4 H4A . . 109.8 ?
    S4 C4 H4A . . 109.8 ?
    C5 C4 H4B . . 109.8 ?
    S4 C4 H4B . . 109.8 ?
    H4A C4 H4B . . 108.2 ?
    C6 C5 C10 . . 118.7(2) ?
    C6 C5 C4 . . 120.9(2) ?
    C10 C5 C4 . . 120.4(2) ?
    C5 C6 C7 . . 120.3(3) ?
    C5 C6 H6 . . 119.9 ?
    C7 C6 H6 . . 119.9 ?
    C8 C7 C6 . . 120.2(3) ?
    C8 C7 H7 . . 119.9 ?
    C6 C7 H7 . . 119.9 ?
    C7 C8 C9 . . 119.9(3) ?
    C7 C8 H8 . . 120.0 ?
    C9 C8 H8 . . 120.0 ?
    C8 C9 C10 . . 120.7(3) ?
    C8 C9 H9 . . 119.7 ?
    C10 C9 H9 . . 119.7 ?
    C9 C10 C5 . . 120.2(3) ?
    C9 C10 H10 . . 119.9 ?
    C5 C10 H10 . . 119.9 ?
    C2 C11 C18 . . 127.0(2) ?
    C2 C11 C12 . . 127.01(19) ?
    C18 C11 C12 . . 105.95(18) ?
    C13 C12 C16 . . 117.1(2) ?
    C13 C12 C11 . . 134.1(2) ?
    C16 C12 C11 . . 108.7(2) ?
    C14 C13 C12 . . 117.9(2) ?
    C14 C13 H13 . . 121.1 ?
    C12 C13 H13 . . 121.1 ?
    C13 C14 C15 . . 119.7(2) ?
    C13 C14 H14 . . 120.1 ?
    C15 C14 H14 . . 120.1 ?
    N2 C15 C14 . . 124.3(2) ?
    N2 C15 H15 . . 117.8 ?
    C14 C15 H15 . . 117.8 ?
    N2 C16 C12 . . 125.4(2) ?
    N2 C16 C17 . . 126.1(2) ?
    C12 C16 C17 . . 108.48(19) ?
    N1 C17 C18 . . 125.2(2) ?
    N1 C17 C16 . . 126.5(2) ?
    C18 C17 C16 . . 108.24(19) ?
    C19 C18 C17 . . 117.57(19) ?
    C19 C18 C11 . . 133.8(2) ?
    C17 C18 C11 . . 108.60(19) ?
    C18 C19 C20 . . 117.8(2) ?
    C18 C19 H19 . . 121.1 ?
    C20 C19 H19 . . 121.1 ?
    C21 C20 C19 . . 119.9(2) ?
    C21 C20 H20 . . 120.1 ?
    C19 C20 H20 . . 120.1 ?
    N1 C21 C20 . . 124.6(2) ?
    N1 C21 H21 . . 117.7 ?
    C20 C21 H21 . . 117.7 ?
    C23 C22 S3 . . 110.54(17) ?
    C23 C22 H22A . . 109.5 ?
    S3 C22 H22A . . 109.5 ?
    C23 C22 H22B . . 109.5 ?
    S3 C22 H22B . . 109.5 ?
    H22A C22 H22B . . 108.1 ?
    C28 C23 C24 . . 118.7(2) ?
    C28 C23 C22 . . 122.0(2) ?
    C24 C23 C22 . . 119.3(2) ?
    C25 C24 C23 . . 121.2(3) ?
    C25 C24 H24 . . 119.4 ?
    C23 C24 H24 . . 119.4 ?
    C26 C25 C24 . . 120.4(3) ?
    C26 C25 H25 . . 119.8 ?
    C24 C25 H25 . . 119.8 ?
    C25 C26 C27 . . 119.6(3) ?
    C25 C26 H26 . . 120.2 ?
    C27 C26 H26 . . 120.2 ?
    C26 C27 C28 . . 120.7(3) ?
    C26 C27 H27 . . 119.6 ?
    C28 C27 H27 . . 119.6 ?
    C23 C28 C27 . . 119.3(3) ?
    C23 C28 H28 . . 120.3 ?
    C27 C28 H28 . . 120.3 ?
    C17 N1 C21 . . 115.0(2) ?
    C15 N2 C16 . . 115.5(2) ?
    C2 S1 C3 . . 97.15(10) ?
    C2 S2 C1 . . 97.19(11) ?
    C3 S3 C22 . . 98.28(11) ?
    C1 S4 C4 . . 99.62(11) ?
data_global
_journal_date_recd_electronic     2008-03-29
_journal_date_accepted     2008-06-20
_journal_name_full     'Acta Crystallographica, Section E'
_journal_year     2008
_journal_volume     64
_journal_issue      7
_journal_page_first     o1353
_journal_page_last     o1353
_journal_paper_category     QO
_journal_coeditor_code     RT2019
_publ_contact_author_name     'Zhu, Yu-Lan'
_publ_contact_author_address
;
School of Natural Sciences (Chemistry)
Jiangsu Key Laboratory for Chemistry of Low-Dimensional Materials
Huaiyin Teachers' College Huaian 223300
People's Republic of China
;
_publ_contact_author_email     yulanzhu2008@126.com
_publ_contact_author_fax     86-517-83525379
_publ_contact_author_phone     86-517-83525091
_publ_section_title
;
9-[4,5-Bis(benzylsulfanyl)-1,3-dithiol-2-ylidene]-4,5-diazafluorene
;
loop_
    _publ_author_name
    _publ_author_address
    'Zhong, Xu-Dong'
;
Department of Chemistry
College of Science
Yanbian University
Yanji 133002
People's Republic of China
;
    'Zhu, Yu-Lan'
;
Jiangsu Key Laboratory for the Chemistry of Low-Dimensional Materials
Huaiyin Teachers' College
Huaian 223300
People's Republic of China
Department of Chemistry
College of Science
Yanbian University
Yanji 133002
People's Republic of China
;
    'Wu, Xue'
;
Department of Chemistry
College of Science
Yanbian University
Yanji 133002
People's Republic of China
;
    'Jin, Jing-Yi'
;
Department of Chemistry
College of Science
Yanbian University
Yanji 133002
People's Republic of China
;
    'Tang, Xue-Ling'
;
Department of Chemistry
College of Science
Yanbian University
Yanji 133002
People's Republic of China
;
