# Supplementary material for: 9-[4,5-Bis(benzyl­sulfan­yl)-1,3-dithiol-2-yl­idene]-4,5-diaza­fluorene
Source: Acta Crystallogr Sect E Struct Rep Online. 2008 Jun 28;64(Pt 7):o1353. doi: 10.1107/S1600536808018667 (PMC2961804; doi:10.1107/S1600536808018667)
Supplement: Supplementary file 2 [file e-64-o1353-Isup2.hkl]

# 
# h,k,l, Fc-squared, Fo-squared, sigma(Fo-squared) and status flag 
# 
data_I
_shelx_title ' 1 in P2(1)/c' 
_shelx_refln_list_code          4 
_shelx_F_calc_maximum      264.97 
_exptl_crystal_F_000      1064.00 
_reflns_d_resolution_high  0.8107 
 
loop_ 
 _symmetry_equiv_pos_as_xyz 
 'x, y, z' 
 '-x, y+1/2, -z+1/2' 
 '-x, -y, -z' 
 'x, -y-1/2, z-1/2' 
 
_cell_length_a    16.5133 
_cell_length_b    11.4036 
_cell_length_c    13.1406 
_cell_angle_alpha  90.000 
_cell_angle_beta  100.246 
_cell_angle_gamma  90.000 
 
_shelx_F_squared_multiplier     1.000 
 
loop_ 
 _refln_index_h 
 _refln_index_k 
 _refln_index_l 
 _refln_F_squared_calc 
 _refln_F_squared_meas 
 _refln_F_squared_sigma 
 _refln_observed_status 
   1   0   0     5949.59        0.00      0.24 o 
   2   0   0     1705.64     1787.41     13.75 o 
   3   0   0     4967.68     4688.32     32.71 o 
   4   0   0      678.03      641.15      6.19 o 
   5   0   0      148.40      149.90      2.71 o 
   6   0   0     9248.42     9595.32     61.10 o 
   7   0   0     5990.28     6644.49     45.79 o 
   8   0   0     5426.94     5554.56     41.27 o 
   9   0   0     2311.11     2733.19     24.22 o 
  10   0   0      176.69      223.35      6.20 o 
  11   0   0       58.73       60.87      4.78 o 
  12   0   0     3648.17     3547.23     51.55 o 
  13   0   0      616.75      578.79     21.90 o 
  14   0   0       21.96       33.68      9.80 o 
  15   0   0        0.50        0.00      6.78 o 
  16   0   0      154.44      180.81     27.53 o 
  17   0   0      424.75      402.67     39.29 o 
  18   0   0       52.89       32.11     17.11 o 
  19   0   0      586.61      617.63     52.03 o 
  20   0   0       98.97      111.25     27.74 o 
   1   1   0     4052.18     4257.73     29.80 o 
   2   1   0       15.67       14.47      0.92 o 
   3   1   0    13861.35    14010.50     78.03 o 
   4   1   0       74.39       72.08      1.47 o 
   5   1   0     1699.90     1711.85      9.47 o 
   6   1   0     1015.12     1017.49      7.34 o 
   7   1   0    18871.53    19377.87     94.31 o 
   8   1   0       22.52       16.56      1.27 o 
   9   1   0      647.88      619.54      6.13 o 
  10   1   0     1455.47     1570.52     12.07 o 
  11   1   0     1408.98     1488.46     14.84 o 
  12   1   0      397.07      395.69     10.00 o 
  13   1   0      134.56      129.35      7.13 o 
  14   1   0      862.00      772.12     20.32 o 
  15   1   0      272.24      319.23     18.42 o 
  16   1   0       88.54       92.54     12.15 o 
  17   1   0        2.83        0.00      8.11 o 
  18   1   0       32.94       40.40     19.47 o 
  19   1   0      147.48      135.44     20.63 o 
   0   2   0      892.73      857.41     11.17 o 
   1   2   0      577.02      628.81      6.03 o 
   2   2   0      145.07      157.92      2.60 o 
   3   2   0    18130.90    18218.82    113.23 o 
   4   2   0      317.15      330.65      3.97 o 
   5   2   0     1823.66     1825.18     11.66 o 
   6   2   0     2255.51     2483.18     15.44 o 
   7   2   0     1385.74     1391.21     12.21 o 
   8   2   0      448.13      467.98      7.34 o 
   9   2   0       69.46       71.93      2.85 o 
  10   2   0      511.58      513.21      8.09 o 
  11   2   0       95.86       93.99      4.32 o 
  12   2   0      889.41      864.93     14.09 o 
  13   2   0      412.33      421.77     12.56 o 
  14   2   0      498.73      559.53     21.00 o 
  15   2   0      255.60      278.96     13.65 o 
  16   2   0       44.20       45.18     12.39 o 
  17   2   0      128.37      123.91     18.38 o 
  18   2   0       26.69       19.68     11.42 o 
  19   2   0      141.65      130.18     20.70 o 
   1   3   0    40880.46    40359.59    286.37 o 
   2   3   0      671.94      651.17      6.64 o 
   3   3   0     2325.27     2477.49     19.82 o 
   4   3   0      493.32      500.26      6.15 o 
   5   3   0      257.24      211.24      3.85 o 
   6   3   0     4256.91     4288.48     27.77 o 
   7   3   0       29.89       35.98      2.21 o 
   8   3   0      267.13      230.15      4.64 o 
   9   3   0      899.14      945.11     12.22 o 
  10   3   0      236.90      246.24      6.60 o 
  11   3   0     1384.02     1401.99     16.80 o 
  12   3   0        0.99        0.00      2.41 o 
  13   3   0     1130.86     1103.69     33.82 o 
  14   3   0       41.66       43.33      5.98 o 
  15   3   0        2.38        6.35      7.94 o 
  16   3   0       46.41       37.12     15.95 o 
  17   3   0        0.56        0.00     11.44 o 
  18   3   0      523.79      614.49     34.75 o 
  19   3   0       28.55       26.39     13.30 o 
   0   4   0     2554.04     2478.48     33.24 o 
   1   4   0     1757.62     1927.45     18.18 o 
   2   4   0      198.16      196.18      5.25 o 
   3   4   0      694.00      732.38      8.17 o 
   4   4   0      576.81      617.66     10.11 o 
   5   4   0       10.86       12.57      1.46 o 
   6   4   0     1022.16     1111.60     12.80 o 
   7   4   0        0.65        5.29      1.33 o 
   8   4   0      523.65      478.29      6.77 o 
   9   4   0      732.21      784.66     11.77 o 
  10   4   0      220.16      215.27      6.97 o 
  11   4   0       34.90       39.13      3.78 o 
  12   4   0      498.03      489.15     13.80 o 
  13   4   0      374.16      322.72     11.55 o 
  14   4   0       60.16       57.84      7.37 o 
  15   4   0      207.77      182.01     13.89 o 
  16   4   0        1.19        6.28      9.08 o 
  17   4   0        0.70        0.00     14.57 o 
  18   4   0       78.71       48.73     14.37 o 
  19   4   0       61.50       43.13     14.94 o 
   1   5   0        0.78        1.87      1.30 o 
   2   5   0     4104.37     4179.49     35.98 o 
   3   5   0     2043.43     2058.43     22.00 o 
   4   5   0        9.08        3.24      1.37 o 
   5   5   0      144.78      133.34      3.90 o 
   6   5   0     1371.18     1386.53     11.95 o 
   7   5   0      499.45      489.70      7.02 o 
   8   5   0       24.61       22.69      2.75 o 
   9   5   0        0.12        0.00      2.22 o 
  10   5   0      191.70      199.05      7.01 o 
  11   5   0      287.97      273.81      8.37 o 
  12   5   0      330.10      296.46      8.67 o 
  13   5   0      301.95      333.71     11.35 o 
  14   5   0     1436.24     1493.56     33.59 o 
  15   5   0      357.73      391.27     25.32 o 
  16   5   0        0.91        0.78      8.87 o 
  17   5   0        0.59        0.00     12.88 o 
  18   5   0      387.34      416.29     35.31 o 
   0   6   0      552.80      535.77     12.59 o 
   1   6   0      146.92      136.01      4.49 o 
   2   6   0      230.37      265.68      5.83 o 
   3   6   0       49.68       51.09      3.30 o 
   4   6   0      517.99      557.48      9.30 o 
   5   6   0     2142.40     2110.60     20.80 o 
   6   6   0      675.73      645.86     12.35 o 
   7   6   0     2818.50     2746.30     29.86 o 
   8   6   0      789.11      728.45     14.12 o 
   9   6   0      228.42      248.35      9.48 o 
  10   6   0       59.81       62.85      5.57 o 
  11   6   0       13.00       11.53      3.98 o 
  12   6   0      830.87      827.49     19.11 o 
  13   6   0      229.81      258.14     23.19 o 
  14   6   0      363.20      380.85     26.37 o 
  15   6   0       27.59       33.58     11.75 o 
  16   6   0        2.58        0.00     10.22 o 
  17   6   0      162.53      205.24     32.25 o 
  18   6   0        5.48        9.51     16.76 o 
   1   7   0     2476.73     2391.23     28.32 o 
   2   7   0        0.65        0.00      2.23 o 
   3   7   0      929.82      960.52     15.68 o 
   4   7   0       23.04       14.39      2.71 o 
   5   7   0       29.30       29.35      3.44 o 
   6   7   0     1602.37     1688.11     28.86 o 
   7   7   0      549.65      524.35     12.99 o 
   8   7   0        0.26        0.00      2.78 o 
   9   7   0      136.73      114.89      8.79 o 
  10   7   0      101.29       99.72      7.54 o 
  11   7   0      173.48      198.04     10.04 o 
  12   7   0       92.82      108.01      9.82 o 
  13   7   0       27.96       46.85      8.86 o 
  14   7   0      455.42      492.92     29.91 o 
  15   7   0       53.35       71.01     15.95 o 
  16   7   0       20.01       11.12     11.82 o 
  17   7   0       41.74       48.09     21.05 o 
   0   8   0     2775.95     2756.97     51.49 o 
   1   8   0       12.26        9.92      3.43 o 
   2   8   0     1321.36     1276.75     21.82 o 
   3   8   0       17.73       19.12      3.49 o 
   4   8   0      244.85      278.42      8.85 o 
   5   8   0       22.76       22.72      5.44 o 
   6   8   0      160.83      169.90      8.25 o 
   7   8   0       47.68       37.44      6.16 o 
   8   8   0      815.12      806.31     20.18 o 
   9   8   0       40.43       34.93      6.12 o 
  10   8   0       25.11       18.39      7.03 o 
  11   8   0        0.08        2.37      5.91 o 
  12   8   0      125.97      135.95     18.46 o 
  13   8   0      204.99      193.52     30.21 o 
  14   8   0       16.61       22.58     11.96 o 
  15   8   0       27.77       24.22     12.64 o 
  16   8   0       30.00       17.86     12.06 o 
   1   9   0     1449.94     1457.28     24.64 o 
   2   9   0       47.41       48.03      6.31 o 
   3   9   0       68.52       74.05      5.80 o 
   4   9   0      246.23      248.14     11.88 o 
   5   9   0      119.74      127.94      7.97 o 
   6   9   0      188.50      185.70     11.45 o 
   7   9   0      598.41      631.26     25.55 o 
   8   9   0      164.76      176.44     21.37 o 
   9   9   0       79.90       83.46     19.12 o 
  10   9   0      154.85      126.38     32.88 o 
  11   9   0       17.35       19.17     20.45 o 
  12   9   0        0.68       15.85     10.91 o 
  13   9   0       67.53      103.08     28.16 o 
  14   9   0       28.65       29.92     20.98 o 
  15   9   0        5.32       42.60     24.01 o 
   0  10   0       94.16       81.82     14.59 o 
   1  10   0       32.26       26.58     11.78 o 
   2  10   0        4.67        4.53      4.55 o 
   3  10   0       21.88       29.37      6.33 o 
   4  10   0        0.09        0.00      4.73 o 
   5  10   0        0.02        2.22      7.67 o 
   6  10   0        3.38        0.09      7.76 o 
   7  10   0      113.80      133.64     17.62 o 
   8  10   0      248.65      252.58     28.52 o 
   9  10   0      111.53       68.09     22.25 o 
  10  10   0        0.17        0.00     15.28 o 
  11  10   0       14.26        0.00     13.87 o 
  12  10   0       73.96       95.26     28.23 o 
  13  10   0       39.82       45.55     23.87 o 
  14  10   0       30.14        0.00     18.73 o 
   1  11   0      108.35      115.09     11.08 o 
   2  11   0        6.61        2.17      6.77 o 
   3  11   0       53.59       54.14     10.16 o 
   4  11   0      184.50      182.55     20.35 o 
   5  11   0       36.39       92.45     26.19 o 
   6  11   0      352.02      385.35     43.02 o 
   7  11   0      200.25      255.44     38.51 o 
   8  11   0       57.25       93.43     26.69 o 
   9  11   0        1.68        7.96     16.26 o 
  10  11   0       28.31       47.53     24.01 o 
  11  11   0       39.65       54.50     24.57 o 
  12  11   0       25.98       27.74     22.11 o 
   0  12   0      857.76      819.21     57.45 o 
   1  12   0        3.84        0.00     10.52 o 
   2  12   0       10.14       23.16     18.31 o 
   3  12   0        1.31        6.55     15.70 o 
   4  12   0       27.68       37.18     22.18 o 
   5  12   0      182.31      168.00     33.59 o 
   6  12   0       18.58       57.81     24.15 o 
   7  12   0       41.81       55.76     25.35 o 
   8  12   0      182.21      186.87     37.67 o 
   9  12   0       26.07       19.36     21.55 o 
  10  12   0        1.69        0.00     17.39 o 
   1  13   0       15.85       74.84     25.21 o 
   2  13   0        1.98       24.92     20.98 o 
   3  13   0       18.63       24.36     22.74 o 
   4  13   0       47.64       33.16     22.74 o 
   5  13   0        0.33        5.14     20.77 o 
   6  13   0      282.41      402.53     49.50 o 
   7  13   0      211.58      274.81     45.13 o 
   1  14   0       12.98       33.02     23.31 o 
 -20   1   1       11.04        9.98     12.47 o 
 -19   1   1      595.76      576.20     35.13 o 
 -18   1   1       10.09        6.70     10.49 o 
 -17   1   1        0.00        1.79      7.13 o 
 -16   1   1       24.82        6.95      6.38 o 
 -15   1   1      217.62      194.15      9.83 o 
 -14   1   1      304.28      320.72     11.73 o 
 -13   1   1      443.54      373.83     11.06 o 
 -12   1   1     1048.31     1072.36     13.25 o 
 -11   1   1       10.87        7.31      1.92 o 
 -10   1   1       34.96       47.85      2.32 o 
  -9   1   1     4560.82     4666.12     29.15 o 
  -8   1   1      179.64      174.32      3.18 o 
  -7   1   1     8772.37     9285.12     47.15 o 
  -6   1   1      509.84      509.88      4.53 o 
  -5   1   1     1737.30     1695.67      9.54 o 
  -4   1   1      892.22      983.57      7.02 o 
  -3   1   1     7793.88     7355.77     39.30 o 
  -2   1   1     2937.68     3035.06     16.64 o 
  -1   1   1    12629.79    12382.49     77.65 o 
   0   1   1     5130.50     5271.42     40.81 o 
   1   1   1      156.97      182.50      2.47 o 
   2   1   1      173.77      206.21      2.43 o 
   3   1   1     2014.01     2099.50     14.90 o 
   4   1   1     1766.46     1581.46     11.28 o 
   5   1   1     1043.30     1114.07      8.67 o 
   6   1   1        4.49        1.07      0.84 o 
   7   1   1     1312.24     1339.80     10.93 o 
   8   1   1        4.94        7.17      1.32 o 
   9   1   1        4.48        6.12      1.49 o 
  10   1   1      464.86      427.57      9.25 o 
  11   1   1      503.68      543.65     15.85 o 
  12   1   1     3101.50     3025.99     41.91 o 
  13   1   1       28.47       22.73      6.16 o 
  14   1   1       21.39       14.04      5.84 o 
  15   1   1        0.31        0.32      6.10 o 
  16   1   1       71.54       54.11     13.49 o 
  17   1   1      337.48      327.85     25.48 o 
  18   1   1      209.29      249.94     24.37 o 
  19   1   1       11.07       24.38     12.39 o 
 -20   2   1      516.93      529.01     36.12 o 
 -19   2   1        7.49       14.74     11.51 o 
 -18   2   1      154.40      143.40     19.77 o 
 -17   2   1       72.54       59.40     11.18 o 
 -16   2   1      804.68      854.60     21.83 o 
 -15   2   1       67.79       64.15      6.78 o 
 -14   2   1      380.45      322.62     11.94 o 
 -13   2   1      317.23      303.18     10.25 o 
 -12   2   1        4.22        3.23      2.34 o 
 -11   2   1      986.48      991.36     12.78 o 
 -10   2   1      698.73      723.94      9.28 o 
  -9   2   1      743.75      757.75      7.41 o 
  -8   2   1    10274.12    10350.13     55.17 o 
  -7   2   1     2472.85     2735.56     17.46 o 
  -6   2   1     5243.76     5147.33     30.61 o 
  -5   2   1      377.69      393.51      4.09 o 
  -4   2   1      373.11      349.83      3.89 o 
  -3   2   1     2979.29     3074.66     18.97 o 
  -2   2   1    16727.73    16932.57    105.32 o 
  -1   2   1    12988.86    13114.65    105.87 o 
   0   2   1     5254.74     5032.59     40.13 o 
   1   2   1      722.96      850.97      8.17 o 
   2   2   1      523.65      550.34      5.91 o 
   3   2   1     1242.77     1235.39     10.18 o 
   4   2   1     2170.38     2122.69     15.23 o 
   5   2   1     1465.29     1457.32     11.34 o 
   6   2   1       55.80       55.35      2.37 o 
   7   2   1     1048.46     1190.71     11.50 o 
   8   2   1     2998.40     3221.78     29.44 o 
   9   2   1       76.06      118.15      4.16 o 
  10   2   1     1061.84     1055.85     15.64 o 
  11   2   1     3449.69     3362.53     31.62 o 
  12   2   1      732.01      747.45     16.04 o 
  13   2   1     1715.85     1562.27     27.80 o 
  14   2   1      225.66      214.10     15.10 o 
  15   2   1       32.56       10.20      8.96 o 
  16   2   1      278.68      262.20     22.35 o 
  17   2   1       30.69       34.22     11.97 o 
  18   2   1        2.75       16.69     10.57 o 
  19   2   1      461.27      463.79     51.05 o 
 -19   3   1        8.89        0.00     10.03 o 
 -18   3   1       46.28       41.62     21.51 o 
 -17   3   1       32.20       40.77      9.74 o 
 -16   3   1        6.03        5.92      6.08 o 
 -15   3   1      393.98      393.44     23.55 o 
 -14   3   1      501.62      519.36     13.71 o 
 -13   3   1        9.54       10.09      3.63 o 
 -12   3   1       23.77       32.78      3.66 o 
 -11   3   1      128.08      120.65      5.09 o 
 -10   3   1      139.32      122.50      5.64 o 
  -9   3   1       86.53       55.80      2.20 o 
  -8   3   1      111.79      137.14      3.38 o 
  -7   3   1     3109.90     3061.34     21.82 o 
  -6   3   1     1404.30     1408.62     11.69 o 
  -5   3   1       46.89       52.03      1.82 o 
  -4   3   1     2431.73     2377.35     17.67 o 
  -3   3   1     3881.38     3866.30     27.96 o 
  -2   3   1    14385.49    14572.61     95.64 o 
  -1   3   1    16044.76    16752.89    127.41 o 
   0   3   1    44678.18    44545.51    314.48 o 
   1   3   1    15435.73    15725.61    107.89 o 
   2   3   1      101.98      108.21      2.95 o 
   3   3   1       32.19       44.95      2.16 o 
   4   3   1     1311.49     1302.73     11.15 o 
   5   3   1     1008.43     1046.69     10.72 o 
   6   3   1      293.02      243.35      3.51 o 
   7   3   1     5108.99     4922.63     35.90 o 
   8   3   1       26.21       37.24      2.65 o 
   9   3   1      252.61      275.88      7.04 o 
  10   3   1      111.83      112.22      7.04 o 
  11   3   1      233.67      224.96      7.27 o 
  12   3   1      595.73      559.96     13.83 o 
  13   3   1      647.99      669.89     17.48 o 
  14   3   1        9.86        4.43      5.54 o 
  15   3   1        2.57       10.99      9.28 o 
  16   3   1       67.14       45.85     14.05 o 
  17   3   1      246.90      249.07     23.00 o 
  18   3   1       73.67      112.98     18.81 o 
  19   3   1       67.32      106.91     31.54 o 
 -19   4   1       21.66        8.48     14.72 o 
 -18   4   1      359.08      379.05     28.59 o 
 -17   4   1       19.16       13.07      8.25 o 
 -16   4   1      230.30      217.72     17.35 o 
 -15   4   1      659.33      600.49     24.73 o 
 -14   4   1        1.28        3.71      4.76 o 
 -13   4   1     3282.97     3299.95     37.37 o 
 -12   4   1      103.51       96.91      5.19 o 
 -11   4   1      595.05      594.54     10.56 o 
 -10   4   1      826.51      811.71     12.01 o 
  -9   4   1      765.64      768.98     10.36 o 
  -8   4   1      182.63      174.17      4.07 o 
  -7   4   1     1496.95     1509.89     12.98 o 
  -6   4   1     2255.32     2408.32     18.24 o 
  -5   4   1     1083.24     1076.93      9.53 o 
  -4   4   1     1685.75     1867.04     14.61 o 
  -3   4   1       12.13       41.48      2.03 o 
  -2   4   1     1176.07     1034.79     10.49 o 
  -1   4   1     8016.61     7812.50     77.07 o 
   0   4   1     3926.51     4172.92     38.58 o 
   1   4   1       82.13       76.12      3.18 o 
   2   4   1      175.90      190.78      5.74 o 
   3   4   1      206.14      272.98      5.60 o 
   4   4   1     3653.27     3616.53     28.58 o 
   5   4   1     6292.60     6412.39     47.51 o 
   6   4   1    15557.75    16138.41    114.19 o 
   7   4   1       27.39       52.65      3.55 o 
   8   4   1     1849.68     1856.83     21.98 o 
   9   4   1      297.75      305.42      7.67 o 
  10   4   1      166.66      151.66      7.53 o 
  11   4   1      704.80      679.42     13.33 o 
  12   4   1        0.62        0.74      3.35 o 
  13   4   1      136.90      140.18     11.06 o 
  14   4   1      625.43      631.77     24.61 o 
  15   4   1       38.15       37.62      7.92 o 
  16   4   1       93.91      120.95     17.45 o 
  17   4   1       71.07       51.34     13.56 o 
  18   4   1      724.16      817.54     56.86 o 
 -18   5   1       48.57       35.41     14.05 o 
 -17   5   1       90.99      107.29     13.93 o 
 -16   5   1       10.22        0.00      7.23 o 
 -15   5   1       69.59       62.76     17.81 o 
 -14   5   1      436.72      431.98     17.99 o 
 -13   5   1       16.16       17.85      3.92 o 
 -12   5   1     1031.60      994.28     15.61 o 
 -11   5   1       32.45       31.29      3.85 o 
 -10   5   1      340.00      362.55      9.28 o 
  -9   5   1      425.97      414.91      8.50 o 
  -8   5   1      211.56      208.47      7.81 o 
  -7   5   1        0.90        0.39      1.40 o 
  -6   5   1      314.69      315.35      6.40 o 
  -5   5   1       92.38       94.39      3.17 o 
  -4   5   1      944.70      999.79     12.47 o 
  -3   5   1     4676.74     4871.18     44.35 o 
  -2   5   1     6380.61     6369.79     55.56 o 
  -1   5   1      746.15      693.17      9.90 o 
   0   5   1     2931.02     2933.24     34.45 o 
   1   5   1      277.92      314.66      7.31 o 
   2   5   1       36.26       35.69      2.69 o 
   3   5   1       50.29       36.75      2.63 o 
   4   5   1       26.06        8.00      1.61 o 
   5   5   1     2935.56     2875.78     24.69 o 
   6   5   1     2970.36     3002.72     24.43 o 
   7   5   1      161.16      132.68      4.59 o 
   8   5   1      940.31     1029.85     15.50 o 
   9   5   1       23.02       18.40      3.28 o 
  10   5   1      111.48      109.41      5.91 o 
  11   5   1       20.99       23.63      4.09 o 
  12   5   1      242.00      217.30      9.92 o 
  13   5   1      422.89      438.02     16.64 o 
  14   5   1       84.12      122.36     13.42 o 
  15   5   1       17.32       13.39      7.71 o 
  16   5   1        3.72       14.50     10.35 o 
  17   5   1      218.95      261.93     38.55 o 
  18   5   1       68.95       71.92     16.02 o 
 -18   6   1        1.39        5.35     15.63 o 
 -17   6   1        8.58       17.39     15.14 o 
 -16   6   1        1.37        2.48      9.60 o 
 -15   6   1       30.32       21.41     11.47 o 
 -14   6   1       42.99       52.42     14.60 o 
 -13   6   1        4.44       10.59      4.14 o 
 -12   6   1       57.33       55.39      5.15 o 
 -11   6   1      138.05      141.79      6.41 o 
 -10   6   1       52.87       59.69      4.75 o 
  -9   6   1       39.06       34.11      3.69 o 
  -8   6   1     1016.05      991.73     13.51 o 
  -7   6   1       41.68       33.30      3.33 o 
  -6   6   1      659.13      647.25      9.79 o 
  -5   6   1       15.61       16.56      2.27 o 
  -4   6   1     2133.26     2170.22     22.41 o 
  -3   6   1      428.05      460.42      8.73 o 
  -2   6   1       80.18      109.78      4.30 o 
  -1   6   1      211.05      258.01      6.30 o 
   0   6   1      208.18      194.50     11.21 o 
   1   6   1      261.69      302.64     10.67 o 
   2   6   1        4.70        8.76      2.32 o 
   3   6   1     1663.73     1720.26     17.23 o 
   4   6   1     1162.40     1136.06     13.28 o 
   5   6   1      840.85      894.20     11.76 o 
   6   6   1      150.66      148.72      5.68 o 
   7   6   1        0.07        1.41      2.15 o 
   8   6   1       15.52       17.28      3.19 o 
   9   6   1      114.40      110.26      6.39 o 
  10   6   1        6.57        6.20      3.56 o 
  11   6   1       69.75       52.54      6.30 o 
  12   6   1       16.87       19.59      5.36 o 
  13   6   1      407.48      433.80     27.44 o 
  14   6   1       34.07       45.15     12.93 o 
  15   6   1      147.21      153.50     19.60 o 
  16   6   1      162.22      161.40     20.87 o 
  17   6   1        0.88        0.42     14.72 o 
 -17   7   1        3.16        7.88     11.98 o 
 -16   7   1        0.71        6.95     10.53 o 
 -15   7   1       27.23       28.89     12.33 o 
 -14   7   1      539.40      513.46     30.24 o 
 -13   7   1       44.62       49.16      7.91 o 
 -12   7   1      203.19      229.55     12.88 o 
 -11   7   1       12.99       12.37      3.97 o 
 -10   7   1       76.51       75.39      6.85 o 
  -9   7   1       11.33        3.37      3.33 o 
  -8   7   1        0.21        0.00      2.95 o 
  -7   7   1     2245.90     2142.58     28.09 o 
  -6   7   1     1221.00     1269.16     20.94 o 
  -5   7   1      314.80      329.33      9.07 o 
  -4   7   1       39.04       45.55      4.08 o 
  -3   7   1     2001.62     2071.81     26.18 o 
  -2   7   1     1637.58     1584.98     21.43 o 
  -1   7   1       45.53       68.16      4.07 o 
   0   7   1      640.18      622.67     10.97 o 
   1   7   1      658.80      685.22     11.41 o 
   2   7   1      254.04      271.23      6.30 o 
   3   7   1      494.05      472.53     11.17 o 
   4   7   1      110.86      120.62      5.15 o 
   5   7   1     3286.75     3317.24     37.14 o 
   6   7   1       47.49       46.64      4.40 o 
   7   7   1      439.64      443.55     10.90 o 
   8   7   1       28.53       30.06      4.31 o 
   9   7   1      153.37      172.27      7.92 o 
  10   7   1     1930.98     1795.68     48.69 o 
  11   7   1       97.98      116.40     12.13 o 
  12   7   1      246.16      271.42     24.13 o 
  13   7   1      160.00      141.43     14.82 o 
  14   7   1       33.94       37.66     12.71 o 
  15   7   1       52.57       45.60     13.77 o 
  16   7   1        1.86        0.00     10.72 o 
  17   7   1      230.40      233.48     34.71 o 
 -16   8   1       11.24       13.68     12.16 o 
 -15   8   1       73.03       80.02     16.44 o 
 -14   8   1       35.23       53.99     14.01 o 
 -13   8   1      244.84      210.67     29.18 o 
 -12   8   1       21.12       25.44      8.59 o 
 -11   8   1       25.35       21.34      6.92 o 
 -10   8   1       89.05       73.43      8.88 o 
  -9   8   1      251.59      259.30     13.44 o 
  -8   8   1      100.57      115.48      8.53 o 
  -7   8   1      289.62      266.67     11.41 o 
  -6   8   1       93.12       83.44      6.83 o 
  -5   8   1      172.39      192.88     10.61 o 
  -4   8   1      234.01      240.73      8.37 o 
  -3   8   1      571.71      517.82     11.82 o 
  -2   8   1      194.26      228.96      7.89 o 
  -1   8   1     1238.74     1304.26     21.84 o 
   0   8   1      289.39      301.10      9.52 o 
   1   8   1       92.22      109.16      5.64 o 
   2   8   1      151.59      172.48      6.74 o 
   3   8   1       18.56       10.11      3.15 o 
   4   8   1      198.93      204.86      7.61 o 
   5   8   1        9.27        4.34      3.40 o 
   6   8   1      161.40      163.87      8.87 o 
   7   8   1       85.16       79.68      7.09 o 
   8   8   1        0.01        0.00      3.03 o 
   9   8   1       43.56       40.76      5.92 o 
  10   8   1       11.85        9.21      6.09 o 
  11   8   1      276.52      256.74     26.84 o 
  12   8   1      224.87      239.03     22.16 o 
  13   8   1        2.08        7.16      9.93 o 
  14   8   1      346.83      343.13     37.07 o 
  15   8   1        8.77        9.87     11.41 o 
  16   8   1       19.22       27.76     13.75 o 
 -15   9   1       95.91      102.66     29.43 o 
 -14   9   1        3.68        0.00     16.41 o 
 -13   9   1       41.95       53.02     23.02 o 
 -12   9   1      251.90      246.85     37.39 o 
 -11   9   1       24.70       12.17      9.71 o 
 -10   9   1      120.45       98.37     15.84 o 
  -9   9   1      248.62      278.62     16.16 o 
  -8   9   1        8.72       14.56      7.43 o 
  -7   9   1      703.45      695.57     26.46 o 
  -6   9   1       38.25       35.92      7.16 o 
  -5   9   1      417.01      430.00     12.89 o 
  -4   9   1      243.95      240.80      9.18 o 
  -3   9   1        9.63        4.48      3.13 o 
  -2   9   1      514.52      532.08     12.63 o 
  -1   9   1      461.79      481.99     13.14 o 
   0   9   1      386.79      409.72     12.00 o 
   1   9   1      862.04      830.51     15.93 o 
   2   9   1       34.01       29.59      6.14 o 
   3   9   1      384.99      382.37     10.82 o 
   4   9   1      974.01      939.77     19.12 o 
   5   9   1      883.44      839.99     18.07 o 
   6   9   1      298.96      314.87     13.95 o 
   7   9   1      202.41      216.24     26.57 o 
   8   9   1      353.27      347.24     29.11 o 
   9   9   1       95.99       90.88     15.68 o 
  10   9   1       86.28       86.58     16.46 o 
  11   9   1        0.14       12.28     10.48 o 
  12   9   1      505.33      529.97     50.84 o 
  13   9   1        1.32        0.00     13.52 o 
  14   9   1       23.47       32.53     21.33 o 
  15   9   1       23.46        8.73     17.88 o 
 -14  10   1        3.11       24.85     21.26 o 
 -13  10   1      110.04       94.42     28.45 o 
 -12  10   1       33.69       22.95     21.12 o 
 -11  10   1       18.14        0.00     16.12 o 
 -10  10   1       25.57       49.08     20.56 o 
  -9  10   1      305.29      286.21     38.02 o 
  -8  10   1     1986.11     2010.09     61.30 o 
  -7  10   1       25.18       21.98     10.00 o 
  -6  10   1      387.97      374.23     24.48 o 
  -5  10   1       46.95       41.88      8.88 o 
  -4  10   1      210.07      195.06     12.82 o 
  -3  10   1        0.33        0.00      4.15 o 
  -2  10   1      103.65      114.36      9.57 o 
  -1  10   1      541.11      573.26     15.16 o 
   0  10   1      459.18      429.27     15.15 o 
   1  10   1        1.66        0.00      3.71 o 
   2  10   1      144.88      166.08     11.74 o 
   3  10   1       12.76       13.06      4.73 o 
   4  10   1      480.23      491.03     19.49 o 
   5  10   1      171.37      157.63     25.00 o 
   6  10   1        5.30        8.05     10.74 o 
   7  10   1       11.99        3.83      8.88 o 
   8  10   1      107.77      138.61     26.83 o 
   9  10   1      132.20      120.65     58.40 o 
  10  10   1       52.10       11.34     17.18 o 
  11  10   1      680.85      674.80     57.45 o 
  12  10   1      161.31      188.56     36.05 o 
  13  10   1      166.45      182.15     36.68 o 
 -12  11   1        0.00        1.34     15.42 o 
 -11  11   1       23.55       39.92     23.23 o 
 -10  11   1       34.56       37.81     22.60 o 
  -9  11   1      194.38      213.41     37.18 o 
  -8  11   1      314.52      232.91     37.88 o 
  -7  11   1        1.02        0.00     12.39 o 
  -6  11   1        5.51        0.00     14.72 o 
  -5  11   1        2.99        2.32     13.38 o 
  -4  11   1        1.33        0.00      8.37 o 
  -3  11   1      111.46      129.47     18.41 o 
  -2  11   1       16.27       23.70      6.94 o 
  -1  11   1      335.93      368.10     17.13 o 
   0  11   1       65.81       52.30      8.91 o 
   1  11   1      270.05      278.32     15.68 o 
   2  11   1       10.69       11.44      7.53 o 
   3  11   1        2.78        0.00      6.38 o 
   4  11   1      195.76      210.45     33.80 o 
   5  11   1       22.96       25.07     20.07 o 
   6  11   1      142.18      147.65     31.90 o 
   7  11   1       74.49      100.33     27.39 o 
   8  11   1       21.19        0.00     16.55 o 
   9  11   1      230.97      212.99     38.44 o 
  10  11   1        0.03       22.46     18.66 o 
  11  11   1        6.10       19.78     19.78 o 
  12  11   1      158.75      191.79     38.72 o 
 -10  12   1        2.74       10.42     19.78 o 
  -9  12   1        6.40        8.87     19.43 o 
  -8  12   1       58.40       59.50     26.47 o 
  -7  12   1      223.12      169.97     35.20 o 
  -6  12   1       24.79       19.29     19.29 o 
  -5  12   1      145.73      213.69     36.19 o 
  -4  12   1       30.95       20.00     18.59 o 
  -3  12   1      126.84      116.88     28.59 o 
  -2  12   1       20.13        8.73     16.69 o 
  -1  12   1      128.13      160.99     23.34 o 
   0  12   1      239.08      238.97     24.00 o 
   1  12   1        7.75       20.38     12.10 o 
   2  12   1        3.57        9.58     16.55 o 
   3  12   1      125.06      162.93     32.95 o 
   4  12   1      200.64      256.22     38.65 o 
   5  12   1       64.10      105.40     28.94 o 
   6  12   1      517.36      550.46     53.65 o 
   7  12   1       25.31       22.53     18.87 o 
   8  12   1       45.20       60.27     26.76 o 
   9  12   1       80.73       60.76     28.45 o 
  10  12   1        0.01        0.00     17.81 o 
  -7  13   1       56.66       54.50     26.05 o 
  -6  13   1       38.53       27.46     20.28 o 
  -5  13   1        0.09        0.00     15.49 o 
  -4  13   1        6.95        9.58     17.95 o 
  -3  13   1      164.24      139.41     30.98 o 
  -2  13   1      122.18      123.15     30.21 o 
  -1  13   1        8.27       14.50     19.08 o 
   0  13   1      107.32      121.59     28.76 o 
   1  13   1        6.24        7.60     18.10 o 
   2  13   1        7.42        0.00     16.19 o 
   3  13   1        8.71       15.70     19.57 o 
   4  13   1       46.87       86.74     28.87 o 
   5  13   1       73.89       68.79     25.70 o 
   6  13   1      216.05      234.25     41.68 o 
   7  13   1      104.80      109.84     31.90 o 
  -1  14   1        4.70        2.89     19.64 o 
   1  14   1        0.04        5.63     19.57 o 
 -20   0   2      321.01      316.00     40.70 o 
 -19   0   2      244.08      255.97     25.02 o 
 -18   0   2        2.66        1.41      9.29 o 
 -17   0   2        7.43       26.16     10.93 o 
 -16   0   2      657.15      685.78     33.26 o 
 -15   0   2       56.84       77.94     13.72 o 
 -14   0   2      802.79      794.12     24.76 o 
 -13   0   2      329.31      332.31     13.22 o 
 -12   0   2      513.16      558.33     14.62 o 
 -11   0   2       39.80       30.29      3.45 o 
 -10   0   2      722.07      669.45     11.13 o 
  -9   0   2      565.10      533.13      8.86 o 
  -8   0   2     1567.91     1338.26     14.25 o 
  -7   0   2     6179.99     6626.45     46.29 o 
  -6   0   2     1711.06     1737.60     14.86 o 
  -5   0   2      693.42      725.32      7.88 o 
  -4   0   2     3523.97     3508.51     28.73 o 
  -3   0   2      239.09      198.15      3.55 o 
  -2   0   2        5.92        6.34      0.84 o 
  -1   0   2     5799.59     6036.96     58.99 o 
   0   0   2      793.25      754.86      8.02 o 
   1   0   2    13172.66    13089.34    129.88 o 
   2   0   2     2409.07     2231.06     17.91 o 
   3   0   2    17335.61    16764.04    124.06 o 
   4   0   2     5928.04     5959.73     41.91 o 
   5   0   2    21091.57    21246.02    141.02 o 
   6   0   2       53.89       66.48      2.62 o 
   7   0   2     4600.36     5236.26     40.61 o 
   8   0   2      627.24      564.83      7.72 o 
   9   0   2     1007.13     1000.36     17.73 o 
  10   0   2      721.19      769.01     20.99 o 
  11   0   2     5926.95     5770.11    110.43 o 
  12   0   2     1374.36     1287.94     70.97 o 
  13   0   2      237.92      209.87     11.11 o 
  14   0   2      205.75      172.07     41.22 o 
  15   0   2      347.09      436.04     26.13 o 
  16   0   2      173.93      135.89     25.63 o 
  17   0   2      195.54      155.96     28.30 o 
  18   0   2        0.76        0.00     13.10 o 
  19   0   2       60.62       77.80     23.38 o 
 -20   1   2      175.70      195.12     19.51 o 
 -19   1   2        0.35        0.00      7.23 o 
 -18   1   2      194.81      183.81     19.57 o 
 -17   1   2      645.89      579.41     22.27 o 
 -16   1   2      406.33      354.70     17.86 o 
 -15   1   2       28.69       30.36      6.76 o 
 -14   1   2      149.00      117.49      8.06 o 
 -13   1   2       43.58       35.41      4.43 o 
 -12   1   2      174.66      176.76      5.23 o 
 -11   1   2     1072.84     1084.11     11.88 o 
 -10   1   2      185.19      187.69      3.99 o 
  -9   1   2     4591.16     4704.01     29.60 o 
  -8   1   2     4971.51     5390.31     31.85 o 
  -7   1   2      587.02      513.06      5.21 o 
  -6   1   2      106.37      104.82      2.17 o 
  -5   1   2      840.68      893.13      7.58 o 
  -4   1   2     4723.65     4696.45     26.49 o 
  -3   1   2      514.05      535.49      4.64 o 
  -2   1   2     2451.12     2241.95     14.54 o 
  -1   1   2     6449.31     6495.84     41.34 o 
   0   1   2     7696.00     7488.53     47.60 o 
   1   1   2    14396.77    14551.15     90.21 o 
   2   1   2      312.00      359.46      3.96 o 
   3   1   2      360.57      305.73      3.49 o 
   4   1   2     9508.33     9470.97     51.98 o 
   5   1   2     2046.68     2110.98     13.59 o 
   6   1   2     1026.48     1023.90      9.27 o 
   7   1   2       92.80      106.96      3.12 o 
   8   1   2     1646.28     1867.85     17.93 o 
   9   1   2        3.94        3.82      1.62 o 
  10   1   2      774.69      765.41     14.37 o 
  11   1   2       19.14       16.43      3.46 o 
  12   1   2     1907.89     1848.44     35.32 o 
  13   1   2       13.91       15.94      5.68 o 
  14   1   2       36.94       28.79      6.55 o 
  15   1   2       58.45       56.80     10.06 o 
  16   1   2      113.19      111.79     16.92 o 
  17   1   2        0.29        0.00      8.58 o 
  18   1   2      148.50      139.46     20.09 o 
  19   1   2        1.96        9.44     10.55 o 
 -20   2   2        1.57        0.00      9.67 o 
 -19   2   2       79.20      125.04     15.79 o 
 -18   2   2       23.87       44.15      9.31 o 
 -17   2   2        4.17       11.75      7.10 o 
 -16   2   2       11.51       10.01      5.48 o 
 -15   2   2        5.75        3.17      4.35 o 
 -14   2   2        1.68        0.00      3.44 o 
 -13   2   2       75.65       69.63      5.15 o 
 -12   2   2      424.42      410.15      8.85 o 
 -11   2   2      477.76      430.91      7.49 o 
 -10   2   2      259.64      248.15      4.70 o 
  -9   2   2     3541.59     3538.25     22.69 o 
  -8   2   2      215.82      230.17      3.70 o 
  -7   2   2      115.55      116.11      2.63 o 
  -6   2   2      380.57      375.00      4.78 o 
  -5   2   2      560.91      595.67      5.62 o 
  -4   2   2     3117.59     3279.90     19.46 o 
  -3   2   2     1500.70     1622.59     14.02 o 
  -2   2   2    70209.63    66350.41    678.23 o 
  -1   2   2     2590.71     2717.39     20.53 o 
   0   2   2      378.64      338.90      5.07 o 
   1   2   2    11564.10    11920.03     81.87 o 
   2   2   2     1951.74     1880.70     14.43 o 
   3   2   2      413.38      335.95      4.14 o 
   4   2   2     1565.15     1544.55     13.35 o 
   5   2   2      369.58      429.19      5.67 o 
   6   2   2      621.78      612.78      6.86 o 
   7   2   2     1066.69     1142.95     12.09 o 
   8   2   2      871.69      948.68     11.62 o 
   9   2   2       38.18       43.18      3.46 o 
  10   2   2     3228.17     3181.42     34.82 o 
  11   2   2      332.57      308.96      9.93 o 
  12   2   2       18.31       19.87      4.09 o 
  13   2   2       72.80       70.57      8.54 o 
  14   2   2      156.49      145.33     16.69 o 
  15   2   2      138.38      124.57     16.80 o 
  16   2   2       92.66      118.95     17.29 o 
  17   2   2      115.85      162.40     30.14 o 
  18   2   2      344.95      384.04     28.73 o 
  19   2   2       72.49       50.26     21.55 o 
 -19   3   2      144.06      184.89     18.69 o 
 -18   3   2        0.17        0.00      7.92 o 
 -17   3   2       13.68       10.94      6.86 o 
 -16   3   2       88.47       82.32     14.58 o 
 -15   3   2      243.35      269.29     15.04 o 
 -14   3   2      735.06      651.98     18.67 o 
 -13   3   2     1114.16     1112.89     16.46 o 
 -12   3   2       36.60       37.18      4.58 o 
 -11   3   2     1823.28     1831.64     24.42 o 
 -10   3   2      684.83      664.35      9.75 o 
  -9   3   2       55.69       56.88      4.36 o 
  -8   3   2     1961.54     1904.30     14.63 o 
  -7   3   2      411.04      340.58      4.97 o 
  -6   3   2     2234.83     2371.59     17.42 o 
  -5   3   2      396.22      452.28      6.00 o 
  -4   3   2      950.16     1034.08      9.60 o 
  -3   3   2      594.54      540.06      6.31 o 
  -2   3   2    53003.03    53041.95    355.09 o 
  -1   3   2     9657.00     9875.20     73.54 o 
   0   3   2       51.73       44.30      2.40 o 
   1   3   2     1480.93     1491.86     13.96 o 
   2   3   2      402.68      372.99      5.89 o 
   3   3   2      694.23      683.39      7.65 o 
   4   3   2        3.33        3.06      1.12 o 
   5   3   2     6306.69     6557.90     41.98 o 
   6   3   2       99.40       96.04      2.61 o 
   7   3   2       15.15       30.10      2.30 o 
   8   3   2      477.53      535.20      8.12 o 
   9   3   2     1161.45     1123.57     16.14 o 
  10   3   2      414.88      410.09     13.94 o 
  11   3   2     1785.51     1754.89     26.60 o 
  12   3   2      295.47      290.30     11.37 o 
  13   3   2      119.84      106.05      8.99 o 
  14   3   2       99.78      132.31     16.11 o 
  15   3   2        2.98        0.00     10.67 o 
  16   3   2      558.08      494.81     29.67 o 
  17   3   2      133.72      175.15     43.27 o 
  18   3   2      166.87      219.49     43.94 o 
 -19   4   2      100.15      105.84     15.79 o 
 -18   4   2        8.52        0.00      8.25 o 
 -17   4   2        0.64        7.29      8.37 o 
 -16   4   2        2.75        0.00      5.70 o 
 -15   4   2       22.89        8.59      8.84 o 
 -14   4   2        0.74        5.23      4.42 o 
 -13   4   2        0.01        2.50      2.88 o 
 -12   4   2        0.89        2.02      2.65 o 
 -11   4   2      355.07      345.31      8.12 o 
 -10   4   2        2.65        2.50      2.36 o 
  -9   4   2     1190.77     1179.03     13.15 o 
  -8   4   2      163.94      205.50      5.44 o 
  -7   4   2      805.57      782.89      8.86 o 
  -6   4   2      899.25     1024.52     11.34 o 
  -5   4   2        1.24        1.33      1.29 o 
  -4   4   2     1125.87     1119.13     12.33 o 
  -3   4   2      157.69      139.73      4.95 o 
  -2   4   2     3548.51     3763.13     32.57 o 
  -1   4   2     1065.98     1142.81     15.02 o 
   0   4   2     1091.36     1140.16     15.08 o 
   1   4   2     2645.36     2657.17     26.78 o 
   2   4   2      177.65      201.82      4.49 o 
   3   4   2       57.82       63.52      2.79 o 
   4   4   2     1691.98     1708.46     17.11 o 
   5   4   2      242.81      276.86      4.31 o 
   6   4   2      201.42      202.87      3.92 o 
   7   4   2        5.80        7.49      1.30 o 
   8   4   2      144.08      159.21      5.89 o 
   9   4   2        9.27       11.09      2.72 o 
  10   4   2        0.44        0.94      2.44 o 
  11   4   2       31.47       24.49      4.28 o 
  12   4   2       97.91       96.30      8.27 o 
  13   4   2      119.40      140.80     10.33 o 
  14   4   2      137.94      137.82     10.70 o 
  15   4   2        8.73        1.00      7.91 o 
  16   4   2      123.06      100.60     33.59 o 
  17   4   2       21.95       14.49     17.25 o 
  18   4   2       43.41       26.60     13.24 o 
 -19   5   2       21.20        3.51      9.68 o 
 -18   5   2       10.66       21.05     10.68 o 
 -17   5   2       84.72       86.08     27.37 o 
 -16   5   2       76.72       49.79     13.87 o 
 -15   5   2       61.81       68.88      9.79 o 
 -14   5   2       17.13       13.85      4.81 o 
 -13   5   2      991.88     1074.72     16.07 o 
 -12   5   2      246.11      255.37      7.82 o 
 -11   5   2      114.84      133.01      5.77 o 
 -10   5   2     1116.55     1111.64     14.83 o 
  -9   5   2      894.59      939.37     11.66 o 
  -8   5   2     1248.79     1159.82     13.94 o 
  -7   5   2      874.94      911.89      9.52 o 
  -6   5   2      229.60      284.83      6.00 o 
  -5   5   2     2854.41     3076.04     26.78 o 
  -4   5   2      189.58      166.00      4.25 o 
  -3   5   2     5645.96     5513.75     43.52 o 
  -2   5   2       16.42        3.02      1.86 o 
  -1   5   2     5527.22     5471.52     58.02 o 
   0   5   2      488.78      527.40     15.88 o 
   1   5   2      317.75      331.13      7.77 o 
   2   5   2      266.24      298.07      8.91 o 
   3   5   2       18.01       24.52      2.80 o 
   4   5   2       69.79       85.04      4.11 o 
   5   5   2     1848.25     1810.00     17.79 o 
   6   5   2       75.36       78.79      3.11 o 
   7   5   2      448.42      435.24      7.85 o 
   8   5   2      427.54      400.87      9.87 o 
   9   5   2      812.83      765.57     15.82 o 
  10   5   2      114.83      123.70      8.65 o 
  11   5   2     1210.98     1162.49     21.22 o 
  12   5   2      173.03      169.78     10.64 o 
  13   5   2      140.80      117.00     11.02 o 
  14   5   2        6.89        8.97      6.10 o 
  15   5   2        0.37        0.00      6.45 o 
  16   5   2       83.09       84.81     16.11 o 
  17   5   2      288.67      282.71     25.07 o 
  18   5   2      152.76      153.14     31.05 o 
 -18   6   2       91.52      100.61     27.53 o 
 -17   6   2      148.13      163.07     29.36 o 
 -16   6   2       25.07       35.72     13.07 o 
 -15   6   2      149.93      135.09     12.33 o 
 -14   6   2      847.84      863.91     19.31 o 
 -13   6   2       93.42       84.75      7.23 o 
 -12   6   2      773.35      736.35     14.36 o 
 -11   6   2      209.92      230.27      7.32 o 
 -10   6   2      939.72      932.57     15.30 o 
  -9   6   2     1893.75     1825.92     19.95 o 
  -8   6   2      167.79      183.53      5.44 o 
  -7   6   2      626.51      648.39     12.46 o 
  -6   6   2        1.29        0.00      1.69 o 
  -5   6   2      184.77      168.65      4.97 o 
  -4   6   2      661.34      610.80     11.78 o 
  -3   6   2    12397.65    12773.38    100.65 o 
  -2   6   2    13071.34    13280.86    119.29 o 
  -1   6   2     4630.16     4360.88     48.88 o 
   0   6   2      647.29      612.62     12.19 o 
   1   6   2      700.83      724.63     11.58 o 
   2   6   2      227.21      251.69      6.30 o 
   3   6   2      108.77      125.32      4.88 o 
   4   6   2      382.85      350.66      8.40 o 
   5   6   2      306.08      273.65      7.16 o 
   6   6   2     1846.14     1812.45     25.43 o 
   7   6   2       11.65        5.72      2.53 o 
   8   6   2       91.26       85.55      6.89 o 
   9   6   2       12.74       12.21      3.67 o 
  10   6   2     2240.21     2242.85     30.58 o 
  11   6   2       39.27       50.53      7.50 o 
  12   6   2       61.13       63.40      8.40 o 
  13   6   2       20.77       12.87      9.88 o 
  14   6   2       14.62       16.40     10.58 o 
  15   6   2      286.57      313.49     36.51 o 
  16   6   2      238.38      280.86     35.35 o 
  17   6   2      303.44      385.00     41.40 o 
 -17   7   2       54.73       53.63     14.67 o 
 -16   7   2       33.54       25.19     13.12 o 
 -15   7   2      194.94      178.15     20.56 o 
 -14   7   2        0.32        0.00      7.09 o 
 -13   7   2       46.98       50.83      8.43 o 
 -12   7   2        7.25        5.75      5.08 o 
 -11   7   2       58.69       62.30      6.82 o 
 -10   7   2      841.09      843.68     16.06 o 
  -9   7   2     3165.52     3034.37     34.98 o 
  -8   7   2       29.09       25.23      3.93 o 
  -7   7   2      754.05      710.53     14.19 o 
  -6   7   2      159.55      156.99      7.40 o 
  -5   7   2       48.51       44.34      4.14 o 
  -4   7   2     1089.22     1005.53     19.88 o 
  -3   7   2      530.85      506.25     10.73 o 
  -2   7   2      172.63      169.95      6.26 o 
  -1   7   2      880.25      821.95     18.51 o 
   0   7   2      252.51      283.35     14.58 o 
   1   7   2       15.11       20.15      2.62 o 
   2   7   2     1087.87     1103.14     28.73 o 
   3   7   2      581.57      620.29     12.69 o 
   4   7   2     2071.32     2016.15     26.63 o 
   5   7   2      424.53      400.43      9.11 o 
   6   7   2      252.26      223.36      7.54 o 
   7   7   2        5.88        8.70      3.09 o 
   8   7   2        2.64        0.00      2.93 o 
   9   7   2       16.49       11.09      3.69 o 
  10   7   2      124.62      115.33      8.27 o 
  11   7   2      773.86      791.11     24.68 o 
  12   7   2     1154.87     1223.41     60.43 o 
  13   7   2      133.34      150.13     19.19 o 
  14   7   2      103.70      127.82     18.61 o 
  15   7   2       23.02       30.69     12.84 o 
  16   7   2      150.96      198.05     23.71 o 
 -16   8   2      572.62      566.28     34.41 o 
 -15   8   2       18.35       12.02     19.19 o 
 -14   8   2      267.45      239.10     22.49 o 
 -13   8   2        2.47        1.50      7.13 o 
 -12   8   2       12.19       18.30     10.08 o 
 -11   8   2      163.48      143.84     17.43 o 
 -10   8   2      649.67      645.18     18.85 o 
  -9   8   2     1062.69     1098.41     24.55 o 
  -8   8   2      125.24      112.26      7.94 o 
  -7   8   2      369.69      367.35     11.94 o 
  -6   8   2        4.42        0.93      3.27 o 
  -5   8   2       18.29       10.19      4.23 o 
  -4   8   2      305.81      276.72      8.92 o 
  -3   8   2      572.71      543.93     12.85 o 
  -2   8   2        1.31        3.03      2.51 o 
  -1   8   2       35.24       37.97      4.07 o 
   0   8   2      118.86      130.07      5.78 o 
   1   8   2      677.08      764.72     16.92 o 
   2   8   2       69.27       58.98      5.74 o 
   3   8   2     2092.62     1984.87     30.58 o 
   4   8   2      137.78      148.08      6.12 o 
   5   8   2     2240.38     2181.78     30.99 o 
   6   8   2       66.73       77.95      7.11 o 
   7   8   2      429.07      455.32     15.65 o 
   8   8   2       14.59       12.02      3.83 o 
   9   8   2       51.83       54.88     11.73 o 
  10   8   2      191.24      211.36     12.61 o 
  11   8   2      466.56      496.74     28.30 o 
  12   8   2        0.55        0.00      8.95 o 
  13   8   2      171.04      190.65     21.15 o 
  14   8   2        9.48        0.00     12.64 o 
  15   8   2       24.16       18.23     11.90 o 
 -15   9   2      152.40      230.10     39.50 o 
 -14   9   2        7.03        6.48     18.17 o 
 -13   9   2       10.38       29.78     19.86 o 
 -12   9   2        5.12        0.00     13.52 o 
 -11   9   2       12.02       11.76     16.48 o 
 -10   9   2       13.43       13.35      7.15 o 
  -9   9   2       12.81       22.29      7.37 o 
  -8   9   2      504.69      467.89     26.01 o 
  -7   9   2      191.67      200.73     16.28 o 
  -6   9   2      419.25      448.43     26.17 o 
  -5   9   2        0.13        0.79      3.32 o 
  -4   9   2       10.51       11.20      3.65 o 
  -3   9   2      116.85      118.80      6.82 o 
  -2   9   2        3.47        5.13      3.26 o 
  -1   9   2      101.74      121.17      9.16 o 
   0   9   2      315.49      340.21     12.64 o 
   1   9   2        2.45        7.44      3.01 o 
   2   9   2      238.14      220.96      7.95 o 
   3   9   2       16.29        9.00      3.41 o 
   4   9   2     1948.06     1905.48     36.37 o 
   5   9   2        0.01        0.00      3.58 o 
   6   9   2      252.19      266.33     12.74 o 
   7   9   2        1.32        0.00      6.00 o 
   8   9   2        6.94        4.13      9.51 o 
   9   9   2      167.02      168.25     20.22 o 
  10   9   2      749.22      780.32     53.90 o 
  11   9   2       36.10       22.74     18.17 o 
  12   9   2      138.24      116.53     28.94 o 
  13   9   2       46.64       71.61     24.85 o 
  14   9   2       63.97       47.67     23.31 o 
 -14  10   2        2.83       14.15     19.50 o 
 -13  10   2        5.59        3.59     15.56 o 
 -12  10   2        6.29       26.69     18.02 o 
 -11  10   2       44.53       52.67     22.81 o 
 -10  10   2        0.02        0.00     13.52 o 
  -9  10   2       29.26        1.97     14.50 o 
  -8  10   2       65.32       52.31     21.62 o 
  -7  10   2       11.68        1.96      7.63 o 
  -6  10   2        7.75        7.36     12.71 o 
  -5  10   2       37.04       29.49      8.01 o 
  -4  10   2       46.99       48.55      7.93 o 
  -3  10   2       86.89       87.59      8.80 o 
  -2  10   2        5.76        7.03      3.96 o 
  -1  10   2       68.90       68.96      7.33 o 
   0  10   2       58.73       62.45      6.15 o 
   1  10   2        0.01        0.20      3.48 o 
   2  10   2      200.28      217.05      9.58 o 
   3  10   2       51.20       40.40      5.95 o 
   4  10   2        5.46       11.14      5.48 o 
   5  10   2        1.01        5.73      8.98 o 
   6  10   2        3.61        5.96     10.98 o 
   7  10   2      101.72      103.44     16.84 o 
   8  10   2       23.15       19.47     10.97 o 
   9  10   2       13.45        4.75      9.90 o 
  10  10   2       36.09       16.62     19.71 o 
  11  10   2        9.73        0.00     15.07 o 
  12  10   2       32.33       30.98     21.40 o 
  13  10   2       35.66       24.78     19.36 o 
 -12  11   2       63.11      115.05     31.19 o 
 -11  11   2       12.43       26.12     18.94 o 
 -10  11   2        4.32        5.00     15.56 o 
  -9  11   2       36.44        1.76     16.76 o 
  -8  11   2      381.82      481.74     49.15 o 
  -7  11   2       11.84        0.00     13.24 o 
  -6  11   2      129.00      122.93     28.09 o 
  -5  11   2        2.53        2.90      9.21 o 
  -4  11   2        0.17        0.00      9.60 o 
  -3  11   2      280.04      323.54     53.90 o 
  -2  11   2        2.32        5.84      7.64 o 
  -1  11   2       54.38       42.79     11.71 o 
   0  11   2      250.44      251.07     15.24 o 
   1  11   2       38.99       37.19      8.20 o 
   2  11   2       16.05       18.58      9.11 o 
   3  11   2       24.83       29.25      9.42 o 
   4  11   2      472.19      472.59     28.91 o 
   5  11   2       25.16       34.43     19.71 o 
   6  11   2       10.94        3.10     16.90 o 
   7  11   2       17.28       16.69     19.01 o 
   8  11   2        0.00       10.49     16.26 o 
   9  11   2       20.20       12.53     18.94 o 
  10  11   2       10.65        0.00     17.74 o 
  11  11   2       40.30       62.38     25.63 o 
 -10  12   2        4.16       13.52     20.28 o 
  -9  12   2        4.17       22.04     20.91 o 
  -8  12   2       34.21       38.94     22.88 o 
  -7  12   2      103.56       43.72     21.83 o 
  -6  12   2       45.11       33.80     22.32 o 
  -5  12   2       11.02        6.13     16.69 o 
  -4  12   2       23.02       22.95     18.45 o 
  -3  12   2       86.23      105.12     27.46 o 
  -2  12   2        0.47        0.00     15.07 o 
  -1  12   2       27.32       10.57     12.12 o 
   0  12   2       28.06       12.68     12.25 o 
   1  12   2      118.28      148.35     30.42 o 
   2  12   2       47.59       44.99     21.69 o 
   3  12   2      169.83      175.11     33.16 o 
   4  12   2        1.54        7.60     17.32 o 
   5  12   2      318.34      335.43     44.43 o 
   6  12   2        6.92        0.00     14.86 o 
   7  12   2        0.02       11.34     17.32 o 
   8  12   2       35.67       13.03     21.40 o 
   9  12   2        4.20       15.98     20.14 o 
  -7  13   2       38.42        1.69     18.24 o 
  -6  13   2       22.05       40.27     24.36 o 
  -5  13   2       10.02        0.00     19.29 o 
  -4  13   2      118.46       87.87     29.29 o 
  -3  13   2       23.58       36.54     20.84 o 
  -2  13   2      137.25      151.73     32.25 o 
  -1  13   2      156.59      178.35     33.59 o 
   0  13   2       34.81       61.61     25.21 o 
   1  13   2       42.52       36.40     22.74 o 
   2  13   2        7.58        0.14     16.19 o 
   3  13   2       29.83        9.65     19.08 o 
   4  13   2      132.89      116.95     31.82 o 
   5  13   2       39.30       51.47     26.47 o 
   6  13   2        0.83        0.21     17.32 o 
 -20   1   3      104.68      109.76     14.51 o 
 -19   1   3       25.70       27.14      8.66 o 
 -18   1   3       32.70       15.54     10.97 o 
 -17   1   3        1.54        0.24      6.54 o 
 -16   1   3      240.49      246.38     12.71 o 
 -15   1   3     1392.52     1377.13     27.81 o 
 -14   1   3      696.34      749.06     16.52 o 
 -13   1   3       51.84       47.35      4.43 o 
 -12   1   3      378.88      373.08      7.98 o 
 -11   1   3       12.83        9.41      2.06 o 
 -10   1   3        1.37        4.09      1.56 o 
  -9   1   3      356.36      351.14      6.02 o 
  -8   1   3     2260.60     2203.13     17.17 o 
  -7   1   3      631.86      629.52      7.88 o 
  -6   1   3     2718.87     2951.67     19.82 o 
  -5   1   3      112.26      134.67      2.60 o 
  -4   1   3    13191.34    13004.68     73.69 o 
  -3   1   3       43.78       54.44      1.49 o 
  -2   1   3       26.68       20.95      1.59 o 
  -1   1   3     1315.09     1338.82     11.07 o 
   0   1   3     1649.54     1613.80     11.26 o 
   1   1   3        4.31        4.74      0.79 o 
   2   1   3      598.26      577.50      5.23 o 
   3   1   3      511.40      565.92      5.12 o 
   4   1   3     5214.28     5236.69     40.32 o 
   5   1   3     1819.71     1918.86     13.09 o 
   6   1   3       70.39       55.89      1.98 o 
   7   1   3      132.17      116.86      2.74 o 
   8   1   3     1080.87     1018.56      9.39 o 
   9   1   3      391.43      457.21      7.70 o 
  10   1   3      125.08      106.34      6.12 o 
  11   1   3      806.60      763.27     17.58 o 
  12   1   3        7.80       14.69      5.25 o 
  13   1   3      129.55      129.85     10.36 o 
  14   1   3      231.14      225.33     15.85 o 
  15   1   3      743.64      781.33     37.01 o 
  16   1   3      324.56      290.94     24.06 o 
  17   1   3       37.52       34.90     12.42 o 
  18   1   3       31.34        6.59     13.87 o 
 -20   2   3       34.64       12.15      8.13 o 
 -19   2   3      103.45      100.34     12.87 o 
 -18   2   3      180.62      177.76     15.38 o 
 -17   2   3      338.89      369.66     19.25 o 
 -16   2   3       27.03       17.51      7.38 o 
 -15   2   3      628.65      644.38     18.60 o 
 -14   2   3      361.77      329.24     11.31 o 
 -13   2   3      535.63      524.54     11.20 o 
 -12   2   3       26.49       23.06      2.96 o 
 -11   2   3      699.44      666.75      9.13 o 
 -10   2   3       43.02       52.78      2.72 o 
  -9   2   3      882.63      970.47     11.84 o 
  -8   2   3      280.55      342.71      5.13 o 
  -7   2   3       67.33       56.04      2.31 o 
  -6   2   3       39.68       54.89      2.23 o 
  -5   2   3     1430.38     1367.10     10.95 o 
  -4   2   3      780.41      755.29      8.13 o 
  -3   2   3     8994.59     8733.99     50.44 o 
  -2   2   3      553.08      652.44      7.13 o 
  -1   2   3     5646.75     5805.51     40.52 o 
   0   2   3     3631.56     3713.03     26.10 o 
   1   2   3      900.54      957.96      9.56 o 
   2   2   3     2949.55     2900.53     20.41 o 
   3   2   3     7187.77     7381.23     46.69 o 
   4   2   3     5009.46     5069.99     32.00 o 
   5   2   3      253.85      196.99      3.44 o 
   6   2   3        2.82        2.68      0.98 o 
   7   2   3      119.79      114.18      3.58 o 
   8   2   3     1135.80     1187.24     14.25 o 
   9   2   3      703.29      708.79     11.39 o 
  10   2   3      219.64      235.54      7.79 o 
  11   2   3      150.46      156.30     10.09 o 
  12   2   3      132.86      136.57      8.93 o 
  13   2   3      139.57      141.30     14.49 o 
  14   2   3      101.37      106.45     15.65 o 
  15   2   3      456.70      474.24     31.47 o 
  16   2   3      545.72      559.00     30.70 o 
  17   2   3      122.82      107.39     17.84 o 
  18   2   3       19.49       18.65     11.96 o 
 -19   3   3       10.77        0.87      7.81 o 
 -18   3   3       42.97       29.94     15.69 o 
 -17   3   3      131.77      145.68     13.46 o 
 -16   3   3       26.07       13.80      9.86 o 
 -15   3   3       43.29       34.59     11.67 o 
 -14   3   3      747.86      792.58     22.55 o 
 -13   3   3      248.52      244.92      7.68 o 
 -12   3   3        1.38        0.38      2.38 o 
 -11   3   3      902.75      878.03     13.15 o 
 -10   3   3       37.85       32.20      3.00 o 
  -9   3   3     1635.11     1511.21     13.98 o 
  -8   3   3      653.71      648.68      8.48 o 
  -7   3   3       99.27      101.02      3.27 o 
  -6   3   3     2107.57     2103.98     17.19 o 
  -5   3   3        9.75        6.58      1.50 o 
  -4   3   3      208.72      195.59      4.21 o 
  -3   3   3     5092.59     5164.96     43.07 o 
  -2   3   3      746.35      753.84      8.95 o 
  -1   3   3     8150.94     8158.47     65.80 o 
   0   3   3      978.24      965.36     11.17 o 
   1   3   3     2632.04     2599.81     24.06 o 
   2   3   3      874.98      830.04     10.63 o 
   3   3   3      760.35      815.10      9.48 o 
   4   3   3     3262.69     3272.95     28.91 o 
   5   3   3      218.21      220.77      5.31 o 
   6   3   3       62.37       58.14      2.77 o 
   7   3   3      403.90      471.83      7.16 o 
   8   3   3       11.84       20.11      2.79 o 
   9   3   3      346.52      362.29      8.37 o 
  10   3   3     1850.99     1744.89     25.51 o 
  11   3   3       25.03       29.40      4.60 o 
  12   3   3       29.13       17.24      4.22 o 
  13   3   3       67.05       50.27     11.24 o 
  14   3   3        6.15        0.00      7.57 o 
  15   3   3        3.02        0.00      8.63 o 
  16   3   3       70.38       80.85     32.21 o 
  17   3   3      136.07      139.99     19.94 o 
  18   3   3      298.88      349.98     60.16 o 
 -19   4   3       20.58        8.24      9.75 o 
 -18   4   3      257.80      257.85     21.41 o 
 -17   4   3       46.15       45.64      9.33 o 
 -16   4   3       56.60       55.35      9.82 o 
 -15   4   3      194.73      181.89     11.95 o 
 -14   4   3      290.19      317.91     10.09 o 
 -13   4   3     1072.67     1058.78     15.73 o 
 -12   4   3       58.28       40.39      4.19 o 
 -11   4   3     1524.10     1489.39     18.11 o 
 -10   4   3     5734.74     5546.42     42.91 o 
  -9   4   3      113.96      110.72      4.44 o 
  -8   4   3      932.52      820.21      9.77 o 
  -7   4   3      143.97      140.38      4.44 o 
  -6   4   3        8.32        5.95      1.58 o 
  -5   4   3      273.15      253.44      5.16 o 
  -4   4   3     3042.60     3193.64     24.80 o 
  -3   4   3     1444.08     1597.67     18.05 o 
  -2   4   3     3431.01     3318.91     32.48 o 
  -1   4   3     2586.23     2750.49     27.86 o 
   0   4   3        6.48        0.00      1.52 o 
   1   4   3       72.78      113.29      4.11 o 
   2   4   3      786.59      638.77      9.70 o 
   3   4   3      583.37      601.48      8.81 o 
   4   4   3      559.79      634.68      8.58 o 
   5   4   3      108.55      119.88      3.54 o 
   6   4   3      168.86      137.63      3.45 o 
   7   4   3      123.18      100.85      6.45 o 
   8   4   3     2593.98     2492.03     26.40 o 
   9   4   3     1039.34      969.01     19.79 o 
  10   4   3     2969.90     2990.60     35.57 o 
  11   4   3     3873.08     3929.24     47.71 o 
  12   4   3       62.20       60.00      8.35 o 
  13   4   3      400.28      384.16     15.50 o 
  14   4   3      307.03      309.34     22.97 o 
  15   4   3       22.13       14.62      9.88 o 
  16   4   3       48.39       75.51     15.11 o 
  17   4   3      630.83      710.93     35.97 o 
  18   4   3       21.64       26.33     20.17 o 
 -19   5   3       19.48       17.85     10.47 o 
 -18   5   3      129.11      155.11     16.99 o 
 -17   5   3      202.48      248.97     16.64 o 
 -16   5   3        0.34       13.90      6.49 o 
 -15   5   3        0.40        0.00      5.37 o 
 -14   5   3      159.67      173.43      8.46 o 
 -13   5   3        8.00        5.17      3.10 o 
 -12   5   3       62.69       74.60      5.10 o 
 -11   5   3     1117.28     1127.09     15.59 o 
 -10   5   3      223.16      214.40      6.72 o 
  -9   5   3     2844.43     2737.58     24.82 o 
  -8   5   3      614.30      632.61     11.90 o 
  -7   5   3      168.89      197.58      5.82 o 
  -6   5   3      778.03      741.57     10.17 o 
  -5   5   3     1859.92     1971.70     17.93 o 
  -4   5   3     3626.35     3652.38     28.23 o 
  -3   5   3     9555.43     9844.00     78.82 o 
  -2   5   3     2901.15     3008.13     33.17 o 
  -1   5   3     1081.53     1093.52     14.62 o 
   0   5   3      300.27      297.81      8.00 o 
   1   5   3     1109.65     1050.30     13.84 o 
   2   5   3      689.58      598.35      9.88 o 
   3   5   3     3357.63     3366.06     33.59 o 
   4   5   3      875.58      886.72     14.61 o 
   5   5   3      141.58      143.23      4.15 o 
   6   5   3      890.46      891.51     10.72 o 
   7   5   3      283.66      364.54      7.99 o 
   8   5   3      185.34      170.06      6.51 o 
   9   5   3     1801.96     1782.59     23.21 o 
  10   5   3     2517.21     2515.41     32.65 o 
  11   5   3      348.20      320.84     13.97 o 
  12   5   3       73.12       73.83     10.90 o 
  13   5   3       28.55       26.39      6.82 o 
  14   5   3        3.53       10.34      7.92 o 
  15   5   3        0.43        0.00     12.15 o 
  16   5   3      231.47      213.90     32.67 o 
  17   5   3       27.75       18.02     16.69 o 
 -18   6   3      128.91      173.42     31.61 o 
 -17   6   3       86.68      115.73     13.15 o 
 -16   6   3      186.46      211.24     15.17 o 
 -15   6   3      350.87      343.22     19.58 o 
 -14   6   3       56.39       52.15      6.33 o 
 -13   6   3       27.54       21.52      4.71 o 
 -12   6   3      116.09      109.35      7.60 o 
 -11   6   3        3.03        5.08      2.99 o 
 -10   6   3       39.47       34.88      6.04 o 
  -9   6   3      189.63      223.86      6.07 o 
  -8   6   3       17.64       15.48      2.65 o 
  -7   6   3      509.38      539.88     12.18 o 
  -6   6   3       89.64       86.44      3.99 o 
  -5   6   3        1.08        6.79      3.24 o 
  -4   6   3      609.03      577.19      7.53 o 
  -3   6   3     6628.80     6457.23     51.99 o 
  -2   6   3     1813.45     1975.86     21.72 o 
  -1   6   3     1018.58      999.32     14.74 o 
   0   6   3     1301.68     1348.74     19.38 o 
   1   6   3      143.32      137.37      5.45 o 
   2   6   3        0.39        0.00      2.01 o 
   3   6   3     3409.76     3386.51     33.07 o 
   4   6   3     2344.51     2518.97     26.62 o 
   5   6   3        0.19        9.80      2.56 o 
   6   6   3        6.87        2.13      2.55 o 
   7   6   3      154.00      162.64      9.94 o 
   8   6   3       62.25       64.46      6.09 o 
   9   6   3        6.19        3.92      3.40 o 
  10   6   3       71.64       75.27      8.69 o 
  11   6   3      266.16      249.26     13.44 o 
  12   6   3       44.78       53.61      9.59 o 
  13   6   3       94.49       96.42     16.48 o 
  14   6   3        5.53       16.63     10.55 o 
  15   6   3       73.34       53.00     19.64 o 
  16   6   3      226.09      242.98     33.59 o 
  17   6   3       35.57       14.86     18.02 o 
 -17   7   3        0.09       21.08     12.72 o 
 -16   7   3      243.55      236.51     23.53 o 
 -15   7   3      169.71      192.53     34.32 o 
 -14   7   3      278.07      290.93     19.41 o 
 -13   7   3        2.39        5.27      7.00 o 
 -12   7   3        0.34        0.00      3.72 o 
 -11   7   3        3.37        3.70      3.80 o 
 -10   7   3      744.94      713.43     14.59 o 
  -9   7   3      522.91      488.02     10.86 o 
  -8   7   3      410.05      394.85     10.76 o 
  -7   7   3      340.63      352.20     10.76 o 
  -6   7   3      494.87      485.44     10.91 o 
  -5   7   3      380.32      412.10      9.49 o 
  -4   7   3        2.28        0.00      2.17 o 
  -3   7   3     1381.31     1407.81     16.56 o 
  -2   7   3     2302.14     2433.74     28.15 o 
  -1   7   3      189.38      172.75      7.14 o 
   0   7   3       27.28       27.86      3.78 o 
   1   7   3      563.61      500.63     10.77 o 
   2   7   3      136.58      118.49      5.85 o 
   3   7   3     1009.55     1008.61     16.17 o 
   4   7   3     1845.38     1830.74     33.22 o 
   5   7   3       11.19       13.51      3.62 o 
   6   7   3     1188.43     1252.10     22.44 o 
   7   7   3      415.04      419.10     13.77 o 
   8   7   3      385.49      370.62     14.74 o 
   9   7   3      388.09      379.97     11.30 o 
  10   7   3      845.79      871.57     22.05 o 
  11   7   3       67.13       69.79     11.33 o 
  12   7   3       26.92       33.28      9.35 o 
  13   7   3      311.15      348.06     26.46 o 
  14   7   3      131.44      104.00     17.41 o 
  15   7   3      173.68      168.59     22.02 o 
  16   7   3       77.64       80.15     35.24 o 
 -16   8   3       14.37       13.97     13.38 o 
 -15   8   3        8.38       14.76     12.78 o 
 -14   8   3       20.43        7.74     16.90 o 
 -13   8   3       69.00       93.29     25.84 o 
 -12   8   3      118.58      122.93     17.50 o 
 -11   8   3      163.65      157.32     14.12 o 
 -10   8   3     1350.13     1361.64     28.45 o 
  -9   8   3        0.04        0.31      4.01 o 
  -8   8   3      180.86      183.60     21.34 o 
  -7   8   3      636.71      613.78     14.46 o 
  -6   8   3       65.33       49.77      5.16 o 
  -5   8   3        0.55        0.00      2.73 o 
  -4   8   3      297.65      286.60      8.64 o 
  -3   8   3        6.93        2.83      2.78 o 
  -2   8   3      485.90      445.28      9.20 o 
  -1   8   3        0.75        0.13      3.23 o 
   0   8   3        7.30        5.94      3.62 o 
   1   8   3      118.57      151.16      7.80 o 
   2   8   3     1068.30     1080.52     19.60 o 
   3   8   3       49.56       47.74      5.37 o 
   4   8   3       29.49       31.41      5.13 o 
   5   8   3        2.57        4.17      4.25 o 
   6   8   3       97.57      109.57      9.34 o 
   7   8   3       49.18       55.77      5.11 o 
   8   8   3      162.27      153.90      7.75 o 
   9   8   3      298.15      269.50     27.79 o 
  10   8   3      842.98      784.23     28.76 o 
  11   8   3        5.07        3.93      9.73 o 
  12   8   3       48.01       53.85     14.86 o 
  13   8   3       40.51       46.57     14.10 o 
  14   8   3       39.08       26.76     17.95 o 
  15   8   3        0.84        1.70     12.11 o 
 -15   9   3       36.99       35.98     23.59 o 
 -14   9   3       17.85       14.01     18.38 o 
 -13   9   3        1.96        0.00     14.93 o 
 -12   9   3       23.20       69.63     23.38 o 
 -11   9   3      108.50       85.19     24.50 o 
 -10   9   3        2.69       11.62      8.92 o 
  -9   9   3       39.93       35.42     10.69 o 
  -8   9   3       38.96       33.30     11.09 o 
  -7   9   3        5.70        0.56      4.22 o 
  -6   9   3       19.49       10.94      4.99 o 
  -5   9   3        0.06        1.65      3.31 o 
  -4   9   3     1361.07     1375.96     21.06 o 
  -3   9   3      499.81      542.77     12.14 o 
  -2   9   3      645.73      613.97     12.47 o 
  -1   9   3      157.28      162.67      9.34 o 
   0   9   3        9.51        1.88      3.81 o 
   1   9   3      101.85       80.54      6.80 o 
   2   9   3      601.09      609.48     16.63 o 
   3   9   3      269.01      283.39     12.07 o 
   4   9   3      699.47      672.61     19.40 o 
   5   9   3       92.58       83.28      9.29 o 
   6   9   3      173.60      182.24      9.35 o 
   7   9   3       15.68       15.42      5.89 o 
   8   9   3      263.27      269.81     23.61 o 
   9   9   3       65.63       74.40     40.31 o 
  10   9   3      104.72      119.20     29.50 o 
  11   9   3       15.28        0.00     14.65 o 
  12   9   3      233.40      202.28     22.13 o 
  13   9   3        6.50        2.41     11.43 o 
  14   9   3       42.52       51.09     15.35 o 
 -14  10   3       11.50       27.53     22.81 o 
 -13  10   3       26.25        0.00     18.02 o 
 -12  10   3        4.19        8.94     15.14 o 
 -11  10   3      116.79      115.33     28.94 o 
 -10  10   3       72.10       54.57     21.47 o 
  -9  10   3      486.64      480.05     47.46 o 
  -8  10   3        0.26        0.00     13.03 o 
  -7  10   3      119.00      116.60     28.16 o 
  -6  10   3        0.25        0.00      5.14 o 
  -5  10   3      834.41      884.05     39.13 o 
  -4  10   3        3.11        6.03      5.03 o 
  -3  10   3     1122.16     1130.34     20.84 o 
  -2  10   3       58.50       54.57      5.61 o 
  -1  10   3       10.78        5.18      4.85 o 
   0  10   3        5.50        6.09      3.41 o 
   1  10   3       60.09       57.20      5.00 o 
   2  10   3       52.86       69.23      7.83 o 
   3  10   3     1902.14     1901.70     55.36 o 
   4  10   3      544.12      570.87     18.16 o 
   5  10   3     1132.22     1157.65     29.33 o 
   6  10   3       72.46       39.60     12.75 o 
   7  10   3        0.98        0.00      8.78 o 
   8  10   3        0.35        1.21     10.18 o 
   9  10   3      326.04      291.70     40.91 o 
  10  10   3       41.26       55.06     23.80 o 
  11  10   3      243.38      274.31     41.89 o 
  12  10   3      244.24      269.31     41.26 o 
 -12  11   3      110.26      134.62     33.16 o 
 -11  11   3        0.04       13.94     18.59 o 
 -10  11   3        2.12       18.02     18.52 o 
  -9  11   3        7.34        8.31     17.18 o 
  -8  11   3        0.06       14.65     17.95 o 
  -7  11   3        0.10        5.42     14.50 o 
  -6  11   3        3.60        1.76     15.21 o 
  -5  11   3       57.27       55.42     14.80 o 
  -4  11   3      743.04      687.91     36.11 o 
  -3  11   3      169.64      165.49     61.15 o 
  -2  11   3      241.07      293.40     25.02 o 
  -1  11   3       34.07       32.90      9.18 o 
   0  11   3       59.06       79.18      9.39 o 
   1  11   3      145.08      165.25     12.08 o 
   2  11   3      482.19      531.97     21.45 o 
   3  11   3       19.36       12.54     10.08 o 
   4  11   3      554.81      548.09     31.52 o 
   5  11   3       23.15       49.08     22.32 o 
   6  11   3        4.41        0.00     14.50 o 
   7  11   3       29.06       50.27     22.95 o 
   8  11   3        4.14        0.00     16.48 o 
   9  11   3        6.48        0.00     14.01 o 
  10  11   3       43.70       44.71     25.35 o 
  11  11   3       10.48       18.17     21.19 o 
 -10  12   3      262.18      328.81     46.54 o 
  -9  12   3      142.94      193.55     37.39 o 
  -8  12   3       12.91       23.73     20.21 o 
  -7  12   3       32.93       31.75     22.39 o 
  -6  12   3      111.12       91.74     27.39 o 
  -5  12   3      166.32      171.45     34.29 o 
  -4  12   3        0.20        1.20     16.05 o 
  -3  12   3       15.12       34.22     19.50 o 
  -2  12   3       62.21       83.17     17.20 o 
  -1  12   3        9.88       14.46     13.73 o 
   0  12   3       39.69       34.58     13.78 o 
   1  12   3       28.00       10.84     17.67 o 
   2  12   3      200.00      252.77     37.67 o 
   3  12   3       20.90       37.32     22.25 o 
   4  12   3       21.02       52.38     23.59 o 
   5  12   3       42.74       45.48     23.87 o 
   6  12   3       54.83       69.07     25.56 o 
   7  12   3        0.96       11.05     18.80 o 
   8  12   3      109.15      137.51     34.99 o 
   9  12   3      207.05      222.35     41.26 o 
  -7  13   3       13.89       25.49     24.36 o 
  -6  13   3       52.00       52.67     24.78 o 
  -5  13   3       11.68        0.00     17.25 o 
  -4  13   3       39.63       32.95     22.25 o 
  -3  13   3       66.10       91.18     27.32 o 
  -2  13   3        3.49        2.75     17.18 o 
  -1  13   3       34.99       28.17     14.49 o 
   0  13   3      100.53      100.68     28.66 o 
   1  13   3        0.15       53.37     24.08 o 
   2  13   3        8.19        0.00     19.64 o 
   3  13   3       89.40       96.39     29.29 o 
   4  13   3       11.80       53.23     24.08 o 
   5  13   3       31.06       40.27     24.50 o 
   6  13   3        6.56       15.49     20.49 o 
 -20   0   4       53.73       72.06     17.87 o 
 -19   0   4       84.61       54.85     15.26 o 
 -18   0   4        0.01        0.00      8.26 o 
 -17   0   4       23.49       10.67     10.26 o 
 -16   0   4       19.81       12.66      6.96 o 
 -15   0   4      171.56      178.94     13.26 o 
 -14   0   4        8.89        7.91      5.73 o 
 -13   0   4     6476.82     6370.19     84.64 o 
 -12   0   4       53.84       60.35      7.56 o 
 -11   0   4     1744.38     1751.03     23.71 o 
 -10   0   4       19.35       16.65      2.96 o 
  -9   0   4      581.08      688.29     14.29 o 
  -8   0   4     2269.04     2433.39     36.10 o 
  -7   0   4     4897.66     4794.31     80.43 o 
  -6   0   4      608.19      701.42     11.28 o 
  -5   0   4    14227.99    13838.06    127.41 o 
  -4   0   4        3.08        1.90      1.43 o 
  -3   0   4     9060.78     8918.83     72.49 o 
  -2   0   4      193.14      201.92      4.32 o 
  -1   0   4      423.52      388.99      4.91 o 
   0   0   4     2499.14     2599.61     23.08 o 
   1   0   4       42.79       48.65      2.80 o 
   2   0   4      195.78      247.17      4.07 o 
   3   0   4      450.62      516.67      6.11 o 
   4   0   4      699.36      616.16      7.79 o 
   5   0   4      674.08      625.35      8.38 o 
   6   0   4      480.77      556.29      8.78 o 
   7   0   4      129.41      115.25      4.25 o 
   8   0   4     6041.72     6303.55     70.02 o 
   9   0   4      545.33      537.68     32.60 o 
  10   0   4      130.55      173.67     26.72 o 
  11   0   4      575.67      513.45     24.13 o 
  12   0   4      753.20      724.25     29.92 o 
  13   0   4      194.85      209.14     30.28 o 
  14   0   4     1619.00     1842.11     78.86 o 
  15   0   4        5.83        6.20     13.10 o 
  16   0   4     1989.16     2196.83     92.66 o 
  17   0   4       80.50       52.03     20.84 o 
  18   0   4        7.47        1.41     14.72 o 
 -20   1   4      141.29      168.69     16.85 o 
 -19   1   4       70.63       68.31     11.17 o 
 -18   1   4        0.17        0.00      6.98 o 
 -17   1   4        9.08        3.10      6.90 o 
 -16   1   4       19.07       16.82      5.71 o 
 -15   1   4      348.88      368.14     12.55 o 
 -14   1   4        0.06        0.00      3.41 o 
 -13   1   4      291.14      302.98     11.48 o 
 -12   1   4     2026.96     1960.01     21.02 o 
 -11   1   4      234.04      242.07      5.91 o 
 -10   1   4      823.68      732.95      9.44 o 
  -9   1   4      300.88      308.67      6.41 o 
  -8   1   4     1661.34     1790.01     18.32 o 
  -7   1   4      160.46      137.95      3.60 o 
  -6   1   4     3244.77     3165.11     25.84 o 
  -5   1   4       59.36       79.75      2.77 o 
  -4   1   4     2951.35     2715.88     19.02 o 
  -3   1   4     2750.47     2736.56     22.80 o 
  -2   1   4      507.58      549.80      5.61 o 
  -1   1   4      251.33      262.91      3.77 o 
   0   1   4      443.73      407.58      4.46 o 
   1   1   4      747.99      821.34      6.77 o 
   2   1   4      278.78      252.14      3.17 o 
   3   1   4     3131.70     3268.96     21.14 o 
   4   1   4        1.13        0.15      0.66 o 
   5   1   4       99.13      153.04      2.41 o 
   6   1   4        1.39        3.26      0.88 o 
   7   1   4     2975.54     3105.64     22.11 o 
   8   1   4      468.30      506.63      9.16 o 
   9   1   4     5395.92     5320.81     53.07 o 
  10   1   4      148.39      166.88      7.05 o 
  11   1   4       28.18       24.47      4.68 o 
  12   1   4      972.00      953.19     24.67 o 
  13   1   4       27.71       29.05      8.22 o 
  14   1   4       51.01       35.57     19.89 o 
  15   1   4      487.54      519.27     37.88 o 
  16   1   4       13.14       15.03     10.23 o 
  17   1   4      189.58      179.49     21.91 o 
  18   1   4        9.16       16.11     12.53 o 
 -20   2   4       29.41       53.15     11.11 o 
 -19   2   4       36.63       32.68      9.78 o 
 -18   2   4      153.36      153.96     14.46 o 
 -17   2   4        3.25       25.29      7.82 o 
 -16   2   4       24.95        8.23      6.31 o 
 -15   2   4      144.98      175.86     10.97 o 
 -14   2   4       53.51       44.98      7.87 o 
 -13   2   4      268.81      229.25      6.78 o 
 -12   2   4       33.76       37.08      3.53 o 
 -11   2   4      503.81      538.76      8.39 o 
 -10   2   4     2371.97     2235.42     21.74 o 
  -9   2   4      725.92      762.73      9.36 o 
  -8   2   4      754.23      869.23     10.39 o 
  -7   2   4     1219.55     1406.77     13.79 o 
  -6   2   4       28.94       16.88      1.89 o 
  -5   2   4     1249.03     1427.09     13.58 o 
  -4   2   4       36.51       42.77      2.43 o 
  -3   2   4      641.65      590.73      6.94 o 
  -2   2   4     2033.80     2110.45     19.77 o 
  -1   2   4      178.74      177.95      3.53 o 
   0   2   4      548.76      584.49      7.08 o 
   1   2   4     2158.49     2088.54     17.02 o 
   2   2   4    15646.78    16054.62     96.18 o 
   3   2   4     5579.17     5712.39     37.07 o 
   4   2   4       14.01       16.12      1.47 o 
   5   2   4      101.39      107.77      2.71 o 
   6   2   4      305.76      302.25      4.29 o 
   7   2   4      681.82      620.55      6.70 o 
   8   2   4        0.02        0.00      1.73 o 
   9   2   4     2748.19     2727.41     29.20 o 
  10   2   4      197.32      186.89      9.37 o 
  11   2   4       45.74       29.19      5.48 o 
  12   2   4        0.81        0.75      4.50 o 
  13   2   4       83.35       88.19     19.14 o 
  14   2   4      183.01      167.26     14.85 o 
  15   2   4        0.88        0.00      8.85 o 
  16   2   4       10.53        0.51     16.79 o 
  17   2   4       20.59       26.54     12.50 o 
  18   2   4        0.12        0.00     10.79 o 
 -19   3   4       25.32       24.99      9.28 o 
 -18   3   4       37.74       48.09     10.20 o 
 -17   3   4       78.23       62.46     10.29 o 
 -16   3   4      214.63      247.89     15.57 o 
 -15   3   4      129.15      129.14     10.24 o 
 -14   3   4      134.10      117.53      6.50 o 
 -13   3   4        0.73        0.13      2.81 o 
 -12   3   4      424.53      428.12      8.61 o 
 -11   3   4      337.01      308.05      9.70 o 
 -10   3   4     1417.86     1391.87     15.28 o 
  -9   3   4     3310.40     3358.62     26.90 o 
  -8   3   4      488.88      465.04      7.00 o 
  -7   3   4      424.48      513.30      7.14 o 
  -6   3   4      256.82      311.38      5.60 o 
  -5   3   4        1.37        3.83      1.62 o 
  -4   3   4     3796.23     3881.50     31.74 o 
  -3   3   4      141.73      176.35      4.91 o 
  -2   3   4     2753.13     2734.17     24.97 o 
  -1   3   4        8.80        6.21      2.56 o 
   0   3   4       44.30       39.13      2.75 o 
   1   3   4      359.81      351.17      6.81 o 
   2   3   4     6308.83     6607.96     46.76 o 
   3   3   4      925.74      762.53      8.32 o 
   4   3   4      356.33      386.63      6.10 o 
   5   3   4       34.68       25.31      1.91 o 
   6   3   4        0.05        1.37      1.36 o 
   7   3   4       20.53       17.41      1.78 o 
   8   3   4     1451.98     1488.97     17.31 o 
   9   3   4       95.74      105.50      5.82 o 
  10   3   4     1501.07     1526.00     23.60 o 
  11   3   4        5.72        8.12      4.09 o 
  12   3   4      637.33      628.37     20.42 o 
  13   3   4      434.66      413.54     25.61 o 
  14   3   4      575.04      577.26     49.11 o 
  15   3   4      528.36      543.62     30.98 o 
  16   3   4        4.04        6.20     10.53 o 
  17   3   4       51.35       24.79     14.19 o 
  18   3   4       10.78        5.58     11.31 o 
 -19   4   4        6.85        3.53      7.94 o 
 -18   4   4       95.63       95.39     13.08 o 
 -17   4   4       68.99       64.44     22.29 o 
 -16   4   4       52.62       46.70      9.15 o 
 -15   4   4       39.75       26.15      7.54 o 
 -14   4   4       87.81       86.31      6.24 o 
 -13   4   4      177.73      185.22      7.14 o 
 -12   4   4       22.30       20.70      3.52 o 
 -11   4   4      660.19      603.19     13.39 o 
 -10   4   4      112.93      147.98      5.79 o 
  -9   4   4      313.07      313.23      7.46 o 
  -8   4   4        3.81        6.83      2.02 o 
  -7   4   4        1.74        3.47      1.40 o 
  -6   4   4        0.19        0.00      1.42 o 
  -5   4   4      448.89      515.39      8.03 o 
  -4   4   4     2555.12     2686.12     23.89 o 
  -3   4   4     1242.36     1226.39     16.66 o 
  -2   4   4       42.44       47.21      3.80 o 
  -1   4   4     1855.57     1918.25     23.80 o 
   0   4   4        0.30        0.54      1.49 o 
   1   4   4      694.78      799.66     11.55 o 
   2   4   4        5.35        9.43      2.02 o 
   3   4   4      355.44      366.67      7.66 o 
   4   4   4      730.81      695.85      8.96 o 
   5   4   4      812.78      923.45     14.65 o 
   6   4   4      878.19     1036.54     14.00 o 
   7   4   4       40.45       53.20      3.69 o 
   8   4   4      907.12      886.79     13.65 o 
   9   4   4      563.83      575.80     12.51 o 
  10   4   4        7.22        2.24      3.14 o 
  11   4   4        0.44        0.00      4.21 o 
  12   4   4        0.49        0.00      5.40 o 
  13   4   4      276.64      281.24     17.87 o 
  14   4   4       23.90       15.73     10.58 o 
  15   4   4        0.73        1.44     10.00 o 
  16   4   4       53.86       54.50     14.74 o 
  17   4   4        0.61       11.80     11.44 o 
 -18   5   4       13.46        0.00      7.93 o 
 -17   5   4      119.89      156.58     14.20 o 
 -16   5   4      110.02      110.91     11.03 o 
 -15   5   4       11.36        6.85      5.93 o 
 -14   5   4      184.02      205.24      9.74 o 
 -13   5   4      119.97      110.73      6.17 o 
 -12   5   4      241.83      243.60      7.75 o 
 -11   5   4     2932.04     2763.77     27.79 o 
 -10   5   4     1657.39     1621.77     19.88 o 
  -9   5   4      928.59      873.85     17.45 o 
  -8   5   4      514.09      535.53     11.43 o 
  -7   5   4       46.07       66.61      3.91 o 
  -6   5   4      116.38      144.18      5.83 o 
  -5   5   4       21.47        6.12      1.86 o 
  -4   5   4     3135.00     3270.84     29.28 o 
  -3   5   4     1111.74     1208.16     15.14 o 
  -2   5   4      156.09      220.58      8.48 o 
  -1   5   4     2083.65     2337.43     26.20 o 
   0   5   4     1449.94     1388.53     16.19 o 
   1   5   4     5788.97     5793.91     47.81 o 
   2   5   4     1371.66     1271.35     17.37 o 
   3   5   4     1610.08     1567.19     18.80 o 
   4   5   4      127.03      123.98      4.35 o 
   5   5   4      129.95      122.75      4.33 o 
   6   5   4      289.02      271.59      7.17 o 
   7   5   4      146.31      145.62      5.38 o 
   8   5   4     1155.38     1100.95     16.71 o 
   9   5   4       18.39       14.27      4.08 o 
  10   5   4     1108.86     1081.16     20.22 o 
  11   5   4      305.75      308.36     12.62 o 
  12   5   4       20.79       14.88      5.93 o 
  13   5   4      119.61      117.37     13.47 o 
  14   5   4      390.20      330.17     75.94 o 
  15   5   4       28.57       35.70     18.31 o 
  16   5   4        6.81        8.52     15.07 o 
  17   5   4        0.16        0.00     16.26 o 
 -18   6   4      335.91      323.03     19.30 o 
 -17   6   4        4.12       17.08      7.61 o 
 -16   6   4      180.24      165.76     12.83 o 
 -15   6   4      105.32      111.38      9.48 o 
 -14   6   4       68.71       63.76      6.62 o 
 -13   6   4      215.40      258.99     10.92 o 
 -12   6   4       40.65       37.36      5.34 o 
 -11   6   4      465.58      433.92     17.02 o 
 -10   6   4      571.32      540.20     11.54 o 
  -9   6   4      316.61      308.64      7.59 o 
  -8   6   4      820.24      795.21     11.72 o 
  -7   6   4      451.83      450.08      9.68 o 
  -6   6   4      764.98      735.01     11.31 o 
  -5   6   4     1100.66     1108.37     13.32 o 
  -4   6   4      281.62      339.29      5.45 o 
  -3   6   4     1386.14     1425.69     16.54 o 
  -2   6   4       19.05       27.95      3.20 o 
  -1   6   4     2718.94     2718.89     28.25 o 
   0   6   4      854.30      825.46     12.20 o 
   1   6   4     2170.88     2131.24     22.57 o 
   2   6   4      575.21      528.49     10.25 o 
   3   6   4     3280.66     3270.66     32.98 o 
   4   6   4     1152.60     1093.15     18.00 o 
   5   6   4      247.05      248.98      7.63 o 
   6   6   4        0.01        0.00      2.97 o 
   7   6   4       85.96       84.13      4.98 o 
   8   6   4      859.54      839.41     15.86 o 
   9   6   4     1348.35     1298.98     24.74 o 
  10   6   4        8.86       10.57      5.36 o 
  11   6   4      832.21      834.06     33.00 o 
  12   6   4       26.50       21.92      7.70 o 
  13   6   4       23.56       43.21     14.75 o 
  14   6   4       59.91       32.86     12.79 o 
  15   6   4      105.44      116.89     19.10 o 
  16   6   4       11.14        0.00     15.07 o 
 -17   7   4       28.36       24.50     13.53 o 
 -16   7   4       11.60       10.12     10.19 o 
 -15   7   4       23.72       22.85      9.88 o 
 -14   7   4      266.38      253.31     15.47 o 
 -13   7   4        0.93        4.24      5.65 o 
 -12   7   4      868.84      871.11     20.87 o 
 -11   7   4      977.39     1052.14     20.04 o 
 -10   7   4       16.33        7.02      3.57 o 
  -9   7   4       97.88       78.00      4.89 o 
  -8   7   4        4.75        6.01      3.26 o 
  -7   7   4      286.68      270.24      8.92 o 
  -6   7   4      494.74      471.22     10.70 o 
  -5   7   4      121.93      139.49      5.78 o 
  -4   7   4      739.31      667.69     11.20 o 
  -3   7   4        7.02        7.49      2.61 o 
  -2   7   4        0.46        0.00      2.33 o 
  -1   7   4      263.86      296.11      9.88 o 
   0   7   4      993.45     1010.16     16.70 o 
   1   7   4     1568.89     1507.64     19.73 o 
   2   7   4     1287.12     1219.93     18.60 o 
   3   7   4      103.64      109.87      5.99 o 
   4   7   4      376.38      387.95     10.12 o 
   5   7   4      135.08      137.54      7.14 o 
   6   7   4       32.17       23.40      6.79 o 
   7   7   4      184.70      173.27      7.97 o 
   8   7   4      393.80      379.90     10.93 o 
   9   7   4     1147.68     1107.31     23.13 o 
  10   7   4      744.94      761.83     28.16 o 
  11   7   4        8.16        1.62      7.22 o 
  12   7   4        8.86       12.11     10.07 o 
  13   7   4        1.20       16.05     10.74 o 
  14   7   4       41.14       68.03     16.05 o 
  15   7   4      237.83      235.67     25.04 o 
 -16   8   4      118.09       86.32     26.83 o 
 -15   8   4      123.89      140.40     32.32 o 
 -14   8   4        0.37        0.00     13.24 o 
 -13   8   4       54.79       45.98     20.70 o 
 -12   8   4        1.73        0.00     11.83 o 
 -11   8   4      598.69      598.48     22.80 o 
 -10   8   4      154.74      134.09     11.59 o 
  -9   8   4      219.58      238.28     14.37 o 
  -8   8   4      215.82      214.69     10.51 o 
  -7   8   4      241.53      246.88      9.58 o 
  -6   8   4       98.74      109.29      7.54 o 
  -5   8   4     4995.10     4926.34     57.08 o 
  -4   8   4     3061.68     3028.15     41.71 o 
  -3   8   4      669.90      611.63     12.82 o 
  -2   8   4      165.06      176.89      8.97 o 
  -1   8   4        7.03        5.84      3.36 o 
   0   8   4      549.64      564.41     12.86 o 
   1   8   4        5.02        3.36      3.34 o 
   2   8   4      184.90      183.46      7.80 o 
   3   8   4      345.74      328.10      9.84 o 
   4   8   4      529.19      486.60     19.22 o 
   5   8   4      308.47      309.86     13.14 o 
   6   8   4       50.00       42.67      5.85 o 
   7   8   4       18.41       20.12      3.73 o 
   8   8   4     2027.95     2112.89     39.73 o 
   9   8   4       47.23       34.73     11.51 o 
  10   8   4       43.20       52.83     13.17 o 
  11   8   4      209.75      210.69     21.90 o 
  12   8   4       94.78       90.63     16.76 o 
  13   8   4       21.01       22.56     19.43 o 
  14   8   4      313.70      277.10     26.74 o 
 -15   9   4      117.58      137.09     32.60 o 
 -14   9   4       54.16       43.16     21.90 o 
 -13   9   4        7.49       13.87     17.25 o 
 -12   9   4      197.83      192.22     34.15 o 
 -11   9   4        0.16        0.00     13.38 o 
 -10   9   4      118.61      123.99     28.37 o 
  -9   9   4        3.33        9.06      7.68 o 
  -8   9   4       10.75       15.60      7.87 o 
  -7   9   4      115.11      104.98     11.23 o 
  -6   9   4       26.26       26.50      6.10 o 
  -5   9   4       27.73       29.98      4.94 o 
  -4   9   4     1843.73     1849.49     25.42 o 
  -3   9   4      363.39      393.26     10.03 o 
  -2   9   4      392.61      397.41     12.04 o 
  -1   9   4       11.17       12.86      4.84 o 
   0   9   4      615.11      641.00     15.91 o 
   1   9   4      141.41      161.39      8.86 o 
   2   9   4       68.64       54.64      6.25 o 
   3   9   4      551.31      534.79     15.72 o 
   4   9   4       61.83       47.32      8.28 o 
   5   9   4      105.14      108.77     10.98 o 
   6   9   4       13.71        7.70      7.12 o 
   7   9   4       89.65      103.65     10.16 o 
   8   9   4       31.90        9.08     15.70 o 
   9   9   4      269.47      300.01     38.94 o 
  10   9   4       10.86       12.92     13.91 o 
  11   9   4      136.29      160.25     42.32 o 
  12   9   4        0.16        0.00     10.63 o 
  13   9   4       75.59       52.63     17.60 o 
 -14  10   4        0.00       21.19     20.63 o 
 -13  10   4        0.14        0.00     16.55 o 
 -12  10   4        0.87        4.58     16.90 o 
 -11  10   4       13.16       11.12     16.41 o 
 -10  10   4       19.42       11.20     15.49 o 
  -9  10   4        3.06        0.00     14.15 o 
  -8  10   4       21.07       27.60     17.60 o 
  -7  10   4      266.39      232.98     35.35 o 
  -6  10   4       96.90      107.99     17.16 o 
  -5  10   4        3.34        9.08      6.44 o 
  -4  10   4       32.89       32.23      7.31 o 
  -3  10   4        0.19        0.00      3.26 o 
  -2  10   4        0.63        4.18      3.33 o 
  -1  10   4       95.98       85.06     11.91 o 
   0  10   4       33.64       26.66      5.92 o 
   1  10   4        2.04        0.00      4.85 o 
   2  10   4       13.35       17.93      6.78 o 
   3  10   4      142.57      147.84     18.45 o 
   4  10   4       82.85       94.51     16.05 o 
   5  10   4       59.40       42.90     12.97 o 
   6  10   4       10.93        0.00      9.65 o 
   7  10   4       15.96        8.54     10.83 o 
   8  10   4        5.71        0.00     14.22 o 
   9  10   4       18.76       21.97     18.59 o 
  10  10   4        2.74       31.33     19.36 o 
  11  10   4       26.66       35.63     23.87 o 
  12  10   4        6.23        6.06     18.52 o 
 -12  11   4        7.92       21.62     22.74 o 
 -11  11   4        1.56       18.17     19.71 o 
 -10  11   4       60.15       66.33     24.50 o 
  -9  11   4       58.19       50.27     21.76 o 
  -8  11   4        1.17        0.92     14.01 o 
  -7  11   4        0.05        0.00     12.18 o 
  -6  11   4       99.90       77.87     25.49 o 
  -5  11   4       90.22       91.32     25.63 o 
  -4  11   4      170.72      157.58     31.12 o 
  -3  11   4      716.02      767.30     40.20 o 
  -2  11   4       47.10       47.51     23.73 o 
  -1  11   4        0.20        0.00      7.03 o 
   0  11   4       43.56       33.83     10.01 o 
   1  11   4        0.23        2.50      5.99 o 
   2  11   4       36.00       27.31      9.58 o 
   3  11   4      152.27      140.48     18.98 o 
   4  11   4       45.32       20.23     11.57 o 
   5  11   4      119.51      107.37     18.72 o 
   6  11   4       10.06        5.28     17.60 o 
   7  11   4       19.27       43.44     23.45 o 
   8  11   4      136.90      128.29     33.30 o 
   9  11   4      144.02      152.86     35.27 o 
  10  11   4       42.78       45.20     22.95 o 
 -10  12   4        4.17        0.00     17.04 o 
  -9  12   4        2.45        0.00     18.45 o 
  -8  12   4        4.70       15.14     19.01 o 
  -7  12   4        9.31        8.38     18.02 o 
  -6  12   4       14.30        0.00     16.26 o 
  -5  12   4      364.93      423.79     47.53 o 
  -4  12   4      256.25      213.06     35.49 o 
  -3  12   4       80.18       82.94     25.56 o 
  -2  12   4        1.88        5.33     11.54 o 
  -1  12   4       10.47       22.04     12.83 o 
   0  12   4       52.27       68.17     16.68 o 
   1  12   4       32.08       31.05     20.28 o 
   2  12   4        9.35       19.22     18.45 o 
   3  12   4       34.78       41.54     23.38 o 
   4  12   4       87.20       85.19     28.80 o 
   5  12   4       36.30       55.90     24.01 o 
   6  12   4        0.29        0.00     19.43 o 
   7  12   4      123.54       98.71     31.05 o 
   8  12   4      157.43      164.76     36.89 o 
  -6  13   4       94.39       89.98     30.42 o 
  -5  13   4        6.97       30.98     21.76 o 
  -4  13   4       58.70       94.07     29.50 o 
  -3  13   4       15.98        0.00     14.86 o 
  -2  13   4       10.11        6.69     18.52 o 
  -1  13   4       51.72       40.51     31.54 o 
   0  13   4        3.54        0.00     16.90 o 
   1  13   4       56.73       59.43     25.98 o 
   2  13   4      225.91      202.43     38.16 o 
   3  13   4       13.59       14.93     21.12 o 
   4  13   4       30.43       32.11     24.22 o 
 -20   1   5       49.94       45.14     18.77 o 
 -19   1   5        5.44        7.89      7.70 o 
 -18   1   5      193.77      254.14     17.90 o 
 -17   1   5      463.59      485.13     21.51 o 
 -16   1   5      661.85      698.11     19.86 o 
 -15   1   5       92.58       67.29      7.06 o 
 -14   1   5       67.77       43.78      5.33 o 
 -13   1   5       12.43        9.56      3.45 o 
 -12   1   5     1549.19     1509.23     17.97 o 
 -11   1   5      360.05      330.17      7.88 o 
 -10   1   5     2699.60     2643.15     31.05 o 
  -9   1   5       68.20       75.61      4.57 o 
  -8   1   5       45.37       66.45      3.08 o 
  -7   1   5     1341.44     1470.28     17.48 o 
  -6   1   5      218.41      215.83      5.17 o 
  -5   1   5     3491.27     3716.84     32.19 o 
  -4   1   5      179.05      198.00      3.90 o 
  -3   1   5     4422.59     4574.56     38.82 o 
  -2   1   5        9.13        7.05      1.05 o 
  -1   1   5     1412.30     1301.68     10.16 o 
   0   1   5        7.06        4.61      0.98 o 
   1   1   5     9185.47     9425.97     59.72 o 
   2   1   5      366.10      335.67      5.31 o 
   3   1   5     1819.07     1990.73     16.87 o 
   4   1   5      696.69      694.17      8.46 o 
   5   1   5      931.54     1078.32      9.44 o 
   6   1   5      162.70      150.56      3.67 o 
   7   1   5     3000.17     3086.74     31.32 o 
   8   1   5      662.94      619.37     14.73 o 
   9   1   5     5201.20     5106.09     63.21 o 
  10   1   5      181.25      169.07      9.21 o 
  11   1   5      168.89      156.08     10.63 o 
  12   1   5        0.94        0.00      5.67 o 
  13   1   5      239.76      218.77     20.21 o 
  14   1   5      341.09      409.78     99.10 o 
  15   1   5      191.01      177.36     20.19 o 
  16   1   5      256.69      271.93     48.90 o 
  17   1   5       38.41       27.18     12.63 o 
 -19   2   5      233.33      280.79     18.95 o 
 -18   2   5        0.06        1.11      6.97 o 
 -17   2   5       42.60       40.44      9.42 o 
 -16   2   5      484.81      472.88     26.11 o 
 -15   2   5      306.89      333.48     17.10 o 
 -14   2   5       79.11       73.34      5.46 o 
 -13   2   5     1808.34     1772.85     21.70 o 
 -12   2   5     1736.68     1686.17     18.00 o 
 -11   2   5      481.00      451.16      8.81 o 
 -10   2   5       38.45       30.89      2.98 o 
  -9   2   5      865.41      854.88     11.69 o 
  -8   2   5       71.74       60.24      3.06 o 
  -7   2   5       27.68       44.29      3.09 o 
  -6   2   5      600.29      688.51      9.37 o 
  -5   2   5      155.73      152.50      3.64 o 
  -4   2   5      376.95      298.03      5.59 o 
  -3   2   5      950.11     1048.58     10.34 o 
  -2   2   5      106.69      138.62      4.37 o 
  -1   2   5      563.79      628.72      8.20 o 
   0   2   5     3930.01     3898.57     29.82 o 
   1   2   5       70.56       73.21      2.41 o 
   2   2   5     3434.13     3834.22     27.11 o 
   3   2   5      307.23      318.09      4.65 o 
   4   2   5      664.00      784.52      8.03 o 
   5   2   5       83.67       93.03      2.76 o 
   6   2   5     2829.26     2746.39     19.35 o 
   7   2   5        2.15        0.84      1.68 o 
   8   2   5     8706.70     8736.89     87.53 o 
   9   2   5      386.55      416.32     10.26 o 
  10   2   5     1170.00     1106.67     22.90 o 
  11   2   5      372.52      352.40     13.35 o 
  12   2   5       72.17       74.55     10.60 o 
  13   2   5        0.67        0.00      7.94 o 
  14   2   5      334.82      359.71     25.24 o 
  15   2   5      216.69      238.90     22.83 o 
  16   2   5      211.41      208.06     22.58 o 
  17   2   5        4.55       15.80     11.06 o 
 -19   3   5       65.73       74.30     12.36 o 
 -18   3   5        3.03        0.00      7.34 o 
 -17   3   5      179.15      145.89     13.86 o 
 -16   3   5      145.67      158.94     13.71 o 
 -15   3   5       52.16       41.07      6.79 o 
 -14   3   5      179.77      160.92      7.29 o 
 -13   3   5     1084.28     1092.82     16.18 o 
 -12   3   5      462.58      462.72     10.03 o 
 -11   3   5        0.15        0.24      2.29 o 
 -10   3   5       24.01       25.25      2.98 o 
  -9   3   5        1.00        0.42      1.78 o 
  -8   3   5      282.99      296.65      7.53 o 
  -7   3   5       80.97       63.67      3.17 o 
  -6   3   5     3993.49     3938.57     31.77 o 
  -5   3   5       55.79       81.01      3.27 o 
  -4   3   5     1131.23     1207.87     13.66 o 
  -3   3   5       28.59       25.17      2.46 o 
  -2   3   5      667.58      798.51      9.95 o 
  -1   3   5     2002.13     2039.36     19.77 o 
   0   3   5      173.01      152.29      4.72 o 
   1   3   5     3090.34     3320.60     31.39 o 
   2   3   5     3360.52     3343.68     29.14 o 
   3   3   5      809.23      953.64     11.48 o 
   4   3   5      834.01      827.10      9.33 o 
   5   3   5      195.95      224.59      4.69 o 
   6   3   5      404.55      411.66      6.97 o 
   7   3   5     1403.24     1380.82     19.56 o 
   8   3   5     1247.94     1238.02     21.63 o 
   9   3   5      151.62      129.83      7.41 o 
  10   3   5       16.65        8.87      5.24 o 
  11   3   5      157.33      134.63     10.65 o 
  12   3   5       56.65       36.85      7.83 o 
  13   3   5      285.27      260.67     27.39 o 
  14   3   5       44.74       48.27     13.04 o 
  15   3   5      578.55      584.36     41.93 o 
  16   3   5       17.68       14.81     10.69 o 
  17   3   5      120.23      169.46     21.86 o 
 -19   4   5      167.36      156.93     19.61 o 
 -18   4   5      134.95      147.42     17.51 o 
 -17   4   5       89.90       86.67     11.88 o 
 -16   4   5      197.53      218.20     20.90 o 
 -15   4   5       43.63       49.62      7.33 o 
 -14   4   5       12.96       13.68      4.68 o 
 -13   4   5      514.76      520.04     11.02 o 
 -12   4   5      102.12       96.39      5.45 o 
 -11   4   5      670.46      607.85     11.51 o 
 -10   4   5       68.31       54.05      4.11 o 
  -9   4   5     1378.40     1359.06     17.13 o 
  -8   4   5      326.23      304.22      6.73 o 
  -7   4   5     1996.60     1969.47     28.16 o 
  -6   4   5      393.16      326.02      7.21 o 
  -5   4   5     7538.13     7255.00     54.34 o 
  -4   4   5     1354.62     1522.35     17.74 o 
  -3   4   5       49.39       47.67      3.05 o 
  -2   4   5     2605.22     2558.26     25.55 o 
  -1   4   5       41.59       60.51      3.58 o 
   0   4   5       12.64       11.19      2.58 o 
   1   4   5     9042.98     9234.42     74.30 o 
   2   4   5      515.36      556.94      8.91 o 
   3   4   5      977.32      854.98     11.06 o 
   4   4   5      221.56      217.13      5.85 o 
   5   4   5       22.79       12.29      2.08 o 
   6   4   5       20.22       30.96      3.27 o 
   7   4   5      249.54      228.33      8.14 o 
   8   4   5       59.52       56.61      4.66 o 
   9   4   5      476.57      451.17     11.27 o 
  10   4   5        0.51        3.91      3.80 o 
  11   4   5      823.39      840.02     27.63 o 
  12   4   5       24.53       15.11      8.74 o 
  13   4   5      996.90     1075.64     33.81 o 
  14   4   5      769.44      847.31     36.94 o 
  15   4   5      269.29      279.34     24.12 o 
  16   4   5      109.27      115.30     39.11 o 
  17   4   5       12.04        2.49     11.08 o 
 -18   5   5      129.21      163.65     15.52 o 
 -17   5   5       60.85       52.44     11.18 o 
 -16   5   5        2.60        6.30      6.61 o 
 -15   5   5        6.58       10.39      4.92 o 
 -14   5   5       16.25       25.27      4.97 o 
 -13   5   5        5.48        0.11      3.34 o 
 -12   5   5       20.65       24.79      3.76 o 
 -11   5   5      136.83      150.54      6.88 o 
 -10   5   5      228.21      218.06      8.64 o 
  -9   5   5      131.17      131.54      6.11 o 
  -8   5   5      247.96      256.75      7.56 o 
  -7   5   5      779.84      809.06     12.26 o 
  -6   5   5     1100.64     1016.50     14.29 o 
  -5   5   5      238.46      214.40      6.91 o 
  -4   5   5      271.89      258.32      7.70 o 
  -3   5   5       18.19        6.02      2.60 o 
  -2   5   5     1348.50     1458.00     21.33 o 
  -1   5   5       11.30        6.71      2.26 o 
   0   5   5     3659.90     3718.03     38.58 o 
   1   5   5      622.96      592.82     10.17 o 
   2   5   5     4258.62     4139.23     34.74 o 
   3   5   5       12.13        7.68      1.93 o 
   4   5   5       42.37       62.34      3.38 o 
   5   5   5        1.32        2.07      2.04 o 
   6   5   5      985.26     1008.44     16.10 o 
   7   5   5       53.86       51.38      5.12 o 
   8   5   5      357.63      345.86     10.29 o 
   9   5   5       65.63       66.84      5.85 o 
  10   5   5       46.98       50.48      6.55 o 
  11   5   5      218.62      221.91     22.25 o 
  12   5   5      691.08      649.84     32.73 o 
  13   5   5      122.79       72.34     15.11 o 
  14   5   5      102.98       84.17     16.90 o 
  15   5   5       32.37       18.52     16.05 o 
  16   5   5       24.44       24.15     16.90 o 
 -18   6   5       65.42       41.56     10.90 o 
 -17   6   5       35.53       28.02      8.31 o 
 -16   6   5      289.66      328.13     16.64 o 
 -15   6   5       45.31       48.43      7.64 o 
 -14   6   5       44.27       35.49      6.79 o 
 -13   6   5      204.75      239.01     10.06 o 
 -12   6   5        8.76       11.32      3.68 o 
 -11   6   5      120.14      121.20      8.23 o 
 -10   6   5       17.98       19.59      3.59 o 
  -9   6   5      115.15      150.11      6.34 o 
  -8   6   5      423.42      434.89      9.43 o 
  -7   6   5      308.30      280.92      7.41 o 
  -6   6   5      143.29      158.40      5.57 o 
  -5   6   5       17.39       29.93      3.49 o 
  -4   6   5      291.18      262.64      7.29 o 
  -3   6   5       80.87       66.62      4.60 o 
  -2   6   5       10.48        8.57      2.78 o 
  -1   6   5       82.76       85.12      4.82 o 
   0   6   5      324.84      283.48      8.74 o 
   1   6   5       11.50        7.21      3.13 o 
   2   6   5      446.51      487.40     10.23 o 
   3   6   5      100.58      111.86      6.18 o 
   4   6   5       88.27       97.95      5.11 o 
   5   6   5      270.84      281.72     12.27 o 
   6   6   5      627.31      649.50     20.03 o 
   7   6   5       66.55       62.26      7.20 o 
   8   6   5      842.59      835.31     18.31 o 
   9   6   5      440.50      488.84     14.41 o 
  10   6   5       32.50       41.46      7.52 o 
  11   6   5       90.82       95.89     11.23 o 
  12   6   5       11.59        4.61     10.46 o 
  13   6   5        8.95        8.91     13.98 o 
  14   6   5        0.01        0.21      9.81 o 
  15   6   5        0.39        4.93     14.65 o 
 -17   7   5      203.45      196.80     19.11 o 
 -16   7   5        8.44       20.85     10.06 o 
 -15   7   5       39.10       33.89     14.96 o 
 -14   7   5        0.03        0.00      8.07 o 
 -13   7   5       33.24       11.64     20.83 o 
 -12   7   5      138.75      127.54      9.59 o 
 -11   7   5       30.73       29.38      5.24 o 
 -10   7   5      333.38      316.78     10.18 o 
  -9   7   5       10.82        7.00      4.07 o 
  -8   7   5      156.26      161.84      8.03 o 
  -7   7   5        0.91        4.46      3.05 o 
  -6   7   5       27.57       23.17      3.63 o 
  -5   7   5     1633.56     1574.46     21.17 o 
  -4   7   5      510.48      497.12     10.39 o 
  -3   7   5       72.46       81.54      4.68 o 
  -2   7   5       22.37       25.16      4.19 o 
  -1   7   5       79.55       93.16      5.45 o 
   0   7   5       15.73       15.97      3.18 o 
   1   7   5      117.08      114.43      7.20 o 
   2   7   5      923.51      879.79     14.78 o 
   3   7   5       12.58        6.22      3.13 o 
   4   7   5        2.86        0.90      2.64 o 
   5   7   5        9.11        3.13      3.51 o 
   6   7   5      200.38      199.08      9.73 o 
   7   7   5      918.45      885.42     21.62 o 
   8   7   5      133.35      147.50     11.83 o 
   9   7   5      172.65      191.63     19.36 o 
  10   7   5      169.51      141.57     14.76 o 
  11   7   5       37.03       44.75     10.86 o 
  12   7   5      227.22      242.92     24.02 o 
  13   7   5       55.71       54.44     15.42 o 
  14   7   5       97.62       91.04     23.20 o 
  15   7   5        3.71        6.72     12.23 o 
 -16   8   5       15.67        9.43     20.07 o 
 -15   8   5       12.52        3.80     16.12 o 
 -14   8   5       85.61       56.05     22.04 o 
 -13   8   5      126.98      142.01     30.77 o 
 -12   8   5        0.45        0.00     12.32 o 
 -11   8   5      329.87      373.66     41.26 o 
 -10   8   5       43.89       38.20     10.54 o 
  -9   8   5       29.10       29.35      9.54 o 
  -8   8   5       60.75       64.01      7.05 o 
  -7   8   5      162.34      163.28      8.18 o 
  -6   8   5        0.03        0.00      2.93 o 
  -5   8   5       68.68       68.14      4.86 o 
  -4   8   5      926.55      925.31     15.06 o 
  -3   8   5       15.97       15.07      3.41 o 
  -2   8   5      273.50      306.07     15.52 o 
  -1   8   5      223.27      246.68      9.29 o 
   0   8   5        5.97        2.90      2.97 o 
   1   8   5     1146.23     1140.77     19.23 o 
   2   8   5      105.06      107.32      7.76 o 
   3   8   5      327.29      316.49     10.13 o 
   4   8   5        5.42        6.78      4.55 o 
   5   8   5      451.57      451.10     13.99 o 
   6   8   5      162.77      147.81      9.17 o 
   7   8   5      163.22      159.78     20.05 o 
   8   8   5        1.82        0.00      5.13 o 
   9   8   5       53.28       36.73     12.01 o 
  10   8   5       29.49       45.37     13.21 o 
  11   8   5        2.97        0.00      9.20 o 
  12   8   5        0.07        0.00      9.61 o 
  13   8   5      192.60      196.41     23.73 o 
  14   8   5        0.12        0.00     12.45 o 
 -15   9   5       87.98      117.16     31.33 o 
 -14   9   5       19.11       19.36     18.73 o 
 -13   9   5        8.36       22.18     17.67 o 
 -12   9   5      293.34      318.81     41.82 o 
 -11   9   5       33.03       14.36     16.12 o 
 -10   9   5       16.13        6.27     15.28 o 
  -9   9   5       17.50       34.15     18.94 o 
  -8   9   5      212.21      221.26     18.73 o 
  -7   9   5      462.54      445.19     22.56 o 
  -6   9   5      961.11      873.11     39.81 o 
  -5   9   5     1774.18     1763.91     31.58 o 
  -4   9   5      115.30      110.72      6.09 o 
  -3   9   5      214.69      229.48     10.19 o 
  -2   9   5       83.66       94.22      7.56 o 
  -1   9   5     1104.44     1169.25     22.65 o 
   0   9   5        0.02        3.71      4.15 o 
   1   9   5      132.72      164.71      9.30 o 
   2   9   5       52.93       47.08      5.86 o 
   3   9   5       38.88       37.76      6.76 o 
   4   9   5        8.36       10.95      7.29 o 
   5   9   5        4.36        0.00      6.33 o 
   6   9   5        7.56        0.00      7.62 o 
   7   9   5      816.03      780.34     57.38 o 
   8   9   5      352.83      349.28     25.47 o 
   9   9   5      136.08      130.54     31.26 o 
  10   9   5       19.11       19.60     11.63 o 
  11   9   5       21.13       24.34     12.55 o 
  12   9   5        3.81        0.38     11.90 o 
 -13  10   5      112.23       96.04     29.85 o 
 -12  10   5      289.88      307.76     43.23 o 
 -11  10   5      102.43      126.60     31.40 o 
 -10  10   5       70.67       64.07     23.52 o 
  -9  10   5       53.50       25.42     19.08 o 
  -8  10   5       92.04      123.22     28.94 o 
  -7  10   5      114.12       98.83     17.37 o 
  -6  10   5       17.35       12.97     10.84 o 
  -5  10   5       91.56       91.85     11.26 o 
  -4  10   5      341.17      346.69     15.84 o 
  -3  10   5       72.34       82.48     11.28 o 
  -2  10   5      106.30       96.16      8.95 o 
  -1  10   5        1.90        1.06      5.19 o 
   0  10   5      340.73      347.18     15.70 o 
   1  10   5       87.18      103.47     10.77 o 
   2  10   5       16.69       20.29      8.25 o 
   3  10   5       17.30       10.94      9.43 o 
   4  10   5       62.26       54.34     29.68 o 
   5  10   5       43.94       45.74     13.57 o 
   6  10   5      489.58      395.91     44.43 o 
   7  10   5      140.50      141.45     32.11 o 
   8  10   5     1131.73     1099.93     72.31 o 
   9  10   5      363.75      438.08     49.99 o 
  10  10   5       65.31       38.37     22.11 o 
  11  10   5        0.06        0.00     17.04 o 
 -11  11   5       84.85      103.15     29.99 o 
 -10  11   5        1.08        9.72     18.66 o 
  -9  11   5       89.64       40.20     22.60 o 
  -8  11   5      106.16       73.01     25.91 o 
  -7  11   5       74.42       50.48     22.11 o 
  -6  11   5      353.68      284.17     39.85 o 
  -5  11   5      326.30      310.43     40.63 o 
  -4  11   5       69.17      106.25     27.11 o 
  -3  11   5       18.11       11.76     11.83 o 
  -2  11   5       98.70       98.32     13.88 o 
  -1  11   5      124.73      112.26     15.24 o 
   0  11   5        0.32        0.35      7.74 o 
   1  11   5      517.54      544.23     31.96 o 
   2  11   5      119.44      116.38     18.56 o 
   3  11   5        4.72       12.21     11.21 o 
   4  11   5       85.58       95.46     18.10 o 
   5  11   5       51.47       55.41     24.85 o 
   6  11   5        7.47       12.74     18.17 o 
   7  11   5      342.92      380.84     47.67 o 
   8  11   5      145.84      125.75     32.32 o 
   9  11   5       71.00       91.67     29.57 o 
  -9  12   5        2.73        6.62     18.17 o 
  -8  12   5        1.18        0.00     17.74 o 
  -7  12   5       76.44       79.56     29.01 o 
  -6  12   5      217.92      254.25     41.05 o 
  -5  12   5      235.14      274.03     41.33 o 
  -4  12   5      167.28      202.71     36.54 o 
  -3  12   5       74.17       46.82     21.97 o 
  -2  12   5        0.12        0.00     11.42 o 
  -1  12   5       36.93       26.95     14.29 o 
   0  12   5      107.12      158.07     32.04 o 
   1  12   5      991.24     1144.22     73.01 o 
   2  12   5       33.30       48.65     24.15 o 
   3  12   5      118.03       56.61     23.59 o 
   4  12   5       12.12        4.65     19.50 o 
   5  12   5       12.09       19.71     20.98 o 
   6  12   5       65.21       57.10     26.12 o 
   7  12   5       17.02       29.92     23.80 o 
  -5  13   5       12.34        0.00     18.52 o 
  -4  13   5      187.85      268.05     42.25 o 
  -3  13   5       45.13       61.26     25.84 o 
  -2  13   5        0.29        0.00     17.60 o 
  -1  13   5        9.90       28.09     21.62 o 
   0  13   5      153.54      119.06     31.47 o 
   1  13   5        9.36       24.15     20.77 o 
   2  13   5       81.90       69.07     27.46 o 
   3  13   5       55.96       16.90     22.95 o 
 -19   0   6      195.78      180.14     23.25 o 
 -18   0   6      124.64       94.45     17.30 o 
 -17   0   6      482.11      532.71     31.96 o 
 -16   0   6        6.38       19.33     10.13 o 
 -15   0   6      351.54      361.70     18.54 o 
 -14   0   6       20.85       22.61      7.22 o 
 -13   0   6      787.26      816.09     19.49 o 
 -12   0   6     2273.30     2234.34     44.17 o 
 -11   0   6       44.94       53.84      7.51 o 
 -10   0   6     1181.30     1200.82     30.77 o 
  -9   0   6      601.11      674.50     19.26 o 
  -8   0   6     2373.61     2403.89     33.34 o 
  -7   0   6     1288.84     1484.73     19.50 o 
  -6   0   6      112.82      159.35      8.72 o 
  -5   0   6        7.06       12.96      3.47 o 
  -4   0   6      540.82      707.58     12.77 o 
  -3   0   6     3787.40     3978.05     41.11 o 
  -2   0   6     4953.90     5020.25     49.67 o 
  -1   0   6       17.99        0.00      2.38 o 
   0   0   6    41254.89    42304.44    342.46 o 
   1   0   6     7649.72     8439.98     68.27 o 
   2   0   6     3001.82     3261.63     29.43 o 
   3   0   6     2536.57     2840.58     26.58 o 
   4   0   6       93.23      118.41      5.15 o 
   5   0   6      220.62      233.20      7.62 o 
   6   0   6     3289.62     3347.88     67.62 o 
   7   0   6     2548.03     2703.23     47.97 o 
   8   0   6      189.35      213.25     15.49 o 
   9   0   6      121.66      110.42     12.32 o 
  10   0   6     1631.33     1651.86     47.11 o 
  11   0   6      130.04      124.76     21.90 o 
  12   0   6      616.30      569.75     41.05 o 
  13   0   6        8.89       11.62     12.67 o 
  14   0   6       32.39        9.29     14.22 o 
  15   0   6       73.90       37.67     17.88 o 
  16   0   6       27.34       22.04     15.84 o 
  17   0   6       25.37       13.59     16.55 o 
 -19   1   6       78.59       59.89     13.35 o 
 -18   1   6        1.84        2.35      7.62 o 
 -17   1   6       26.22       24.60     19.95 o 
 -16   1   6        5.11       10.00      5.51 o 
 -15   1   6      357.53      345.43     14.41 o 
 -14   1   6      634.72      637.49     13.32 o 
 -13   1   6     2105.23     2060.94     24.17 o 
 -12   1   6      282.56      291.22      8.64 o 
 -11   1   6      629.57      628.00     15.37 o 
 -10   1   6       88.95       88.51      5.73 o 
  -9   1   6      240.66      213.20      7.22 o 
  -8   1   6      134.85      155.46      5.50 o 
  -7   1   6      753.64      691.77     11.40 o 
  -6   1   6      896.59     1156.41     13.82 o 
  -5   1   6      174.74      203.80      4.12 o 
  -4   1   6      191.09      234.33      4.51 o 
  -3   1   6      586.20      602.30      8.38 o 
  -2   1   6        1.27        0.00      1.08 o 
  -1   1   6     6691.02     7123.21     48.90 o 
   0   1   6       11.65       13.48      1.87 o 
   1   1   6      648.48      680.93      8.04 o 
   2   1   6      249.42      231.77      4.75 o 
   3   1   6     3212.01     3590.15     28.90 o 
   4   1   6       28.93       54.44      2.55 o 
   5   1   6     1092.72     1054.64     11.03 o 
   6   1   6       12.55       19.22      3.39 o 
   7   1   6     3529.82     3445.01     40.61 o 
   8   1   6     1096.68     1081.15     21.14 o 
   9   1   6      437.50      427.67     15.02 o 
  10   1   6      411.17      384.31     18.76 o 
  11   1   6     1140.41     1058.83     30.85 o 
  12   1   6     1085.38     1097.74     40.17 o 
  13   1   6      161.31      139.09     17.62 o 
  14   1   6        0.01        3.10      8.89 o 
  15   1   6      123.80      138.04     18.93 o 
  16   1   6       50.32       49.98     13.48 o 
  17   1   6       96.37       98.21     17.95 o 
 -19   2   6       51.85       50.81     15.11 o 
 -18   2   6        1.59       14.95      8.40 o 
 -17   2   6       48.53       52.48      9.79 o 
 -16   2   6       13.32        6.91      7.33 o 
 -15   2   6      526.77      538.58     16.15 o 
 -14   2   6       36.79       34.47      4.59 o 
 -13   2   6       18.97       15.83      3.82 o 
 -12   2   6      515.30      456.89     11.52 o 
 -11   2   6        0.02        0.00      2.75 o 
 -10   2   6      968.80      905.89     15.87 o 
  -9   2   6      302.31      304.25      8.07 o 
  -8   2   6      122.08      112.30      4.30 o 
  -7   2   6     2709.09     2679.03     26.62 o 
  -6   2   6       52.84       86.28      3.79 o 
  -5   2   6     4121.53     4140.20     34.43 o 
  -4   2   6       94.80      104.35      3.71 o 
  -3   2   6     1116.61     1230.78     13.34 o 
  -2   2   6      632.15      650.47      7.46 o 
  -1   2   6      131.58      146.15      3.57 o 
   0   2   6     1471.11     1588.82     14.82 o 
   1   2   6     1816.10     1788.60     15.60 o 
   2   2   6       46.36       43.06      2.06 o 
   3   2   6     1221.63     1228.29     10.74 o 
   4   2   6        3.39       11.22      1.79 o 
   5   2   6      997.68      982.88     11.61 o 
   6   2   6      320.25      361.36     10.57 o 
   7   2   6     1157.82     1131.89     18.77 o 
   8   2   6      316.04      316.63     11.19 o 
   9   2   6      955.25      918.59     25.43 o 
  10   2   6     1276.18     1271.77     25.92 o 
  11   2   6       59.07       63.94     11.39 o 
  12   2   6      884.72      960.45     30.66 o 
  13   2   6       70.68       58.71     13.81 o 
  14   2   6      697.52      820.96     36.89 o 
  15   2   6        1.08        9.69     13.80 o 
  16   2   6        6.25       26.39     12.05 o 
  17   2   6       48.99       55.12     15.36 o 
 -19   3   6      159.36      132.66     14.87 o 
 -18   3   6      253.67      274.10     18.34 o 
 -17   3   6       89.82       77.73     11.54 o 
 -16   3   6       37.85       23.45      7.93 o 
 -15   3   6       90.51      113.41     19.30 o 
 -14   3   6      104.48      106.57      7.72 o 
 -13   3   6      325.02      325.70      9.59 o 
 -12   3   6     1062.60     1048.43     15.71 o 
 -11   3   6     1139.72     1162.32     15.57 o 
 -10   3   6        0.03        0.00      2.13 o 
  -9   3   6      494.55      458.29      8.95 o 
  -8   3   6      197.90      191.94      5.76 o 
  -7   3   6       46.90       35.82      2.88 o 
  -6   3   6     1042.05      943.91     11.61 o 
  -5   3   6       14.53        5.48      1.74 o 
  -4   3   6      782.01      747.03      9.72 o 
  -3   3   6      569.87      681.72     11.00 o 
  -2   3   6       15.55       25.75      2.41 o 
  -1   3   6     1987.28     2068.93     18.51 o 
   0   3   6      428.72      460.07      6.98 o 
   1   3   6     3718.79     3679.11     33.24 o 
   2   3   6      955.14     1026.62     12.57 o 
   3   3   6      366.35      385.36      6.96 o 
   4   3   6       16.75       11.37      2.01 o 
   5   3   6     1081.00     1057.77     11.61 o 
   6   3   6      610.42      606.62     10.79 o 
   7   3   6      412.29      408.29     11.37 o 
   8   3   6      212.72      225.45      9.16 o 
   9   3   6     1233.42     1218.23     22.19 o 
  10   3   6      166.87      158.17     11.33 o 
  11   3   6      305.02      274.73     17.51 o 
  12   3   6       86.18       81.97     10.10 o 
  13   3   6      818.00      875.29     95.40 o 
  14   3   6      119.00      129.72     32.07 o 
  15   3   6      234.98      253.24     23.68 o 
  16   3   6       31.37       19.27     15.67 o 
 -19   4   6        9.20        7.07      8.19 o 
 -18   4   6       48.44        2.39      8.21 o 
 -17   4   6        2.58        0.00     13.29 o 
 -16   4   6        0.04        0.00      6.11 o 
 -15   4   6        0.01        0.00      4.56 o 
 -14   4   6        0.50        8.79      4.46 o 
 -13   4   6       38.56       36.52      5.45 o 
 -12   4   6      371.98      378.29     11.00 o 
 -11   4   6      144.37      139.71      6.32 o 
 -10   4   6      592.28      633.02     11.57 o 
  -9   4   6        3.93        1.19      2.45 o 
  -8   4   6       93.32       80.64      4.48 o 
  -7   4   6       69.42       87.54      4.73 o 
  -6   4   6      227.70      240.71      7.13 o 
  -5   4   6      178.78      183.87      5.09 o 
  -4   4   6      283.18      277.37      6.84 o 
  -3   4   6      359.61      406.11      8.28 o 
  -2   4   6        0.55        5.32      1.70 o 
  -1   4   6        1.39        0.00      1.64 o 
   0   4   6        0.24        0.00      2.05 o 
   1   4   6      101.33       97.74      4.25 o 
   2   4   6     1182.70     1268.48     15.27 o 
   3   4   6     1277.71     1384.50     16.37 o 
   4   4   6      101.73      102.94      5.05 o 
   5   4   6        3.11        1.59      2.20 o 
   6   4   6      346.72      337.47     11.87 o 
   7   4   6      170.55      168.53      8.05 o 
   8   4   6      265.42      267.67     10.54 o 
   9   4   6      779.41      795.34     17.63 o 
  10   4   6       14.99       16.30      6.24 o 
  11   4   6        1.52       11.85      6.90 o 
  12   4   6       61.70       66.76     11.29 o 
  13   4   6      136.03      120.53     14.19 o 
  14   4   6       10.39        2.06     12.81 o 
  15   4   6       52.41       35.45     13.26 o 
  16   4   6       67.72       71.03     16.18 o 
 -18   5   6      132.57      166.04     15.86 o 
 -17   5   6       35.80       40.01      9.17 o 
 -16   5   6        0.06        0.00      6.10 o 
 -15   5   6        4.16        0.00      5.00 o 
 -14   5   6      447.44      429.51     16.59 o 
 -13   5   6        0.34        0.00      3.70 o 
 -12   5   6        0.71        5.22      3.72 o 
 -11   5   6      758.88      712.92     14.74 o 
 -10   5   6        4.30        2.56      2.85 o 
  -9   5   6      278.30      294.11      8.73 o 
  -8   5   6       37.02       33.79      4.35 o 
  -7   5   6      160.44      158.09      7.08 o 
  -6   5   6     2530.39     2455.58     26.55 o 
  -5   5   6       84.89       85.26      3.97 o 
  -4   5   6     1055.94     1067.45     19.10 o 
  -3   5   6       92.93       98.26      5.36 o 
  -2   5   6      327.50      336.14     10.20 o 
  -1   5   6      388.53      380.73      8.16 o 
   0   5   6      306.54      272.85      7.06 o 
   1   5   6      811.06      844.17     13.11 o 
   2   5   6      164.87      173.07      5.45 o 
   3   5   6      294.49      282.63      6.69 o 
   4   5   6        0.35        0.00      2.33 o 
   5   5   6      240.08      213.50      7.96 o 
   6   5   6      784.60      785.84     16.46 o 
   7   5   6     1329.79     1254.27     36.47 o 
   8   5   6        4.06        0.00      3.45 o 
   9   5   6      835.14      844.61     19.14 o 
  10   5   6      100.96      107.20     16.08 o 
  11   5   6      133.43      138.62     19.36 o 
  12   5   6       11.57        4.45      9.68 o 
  13   5   6      719.83      811.08     38.79 o 
  14   5   6       19.70       41.96     19.78 o 
  15   5   6      405.25      425.83     44.43 o 
 -17   6   6      166.09      201.77     14.75 o 
 -16   6   6      261.49      326.61     24.01 o 
 -15   6   6      124.80      114.69     11.24 o 
 -14   6   6      162.91      182.29     12.46 o 
 -13   6   6      346.15      350.41     13.72 o 
 -12   6   6       85.43       81.98      6.54 o 
 -11   6   6      172.16      189.64      9.82 o 
 -10   6   6      453.79      476.98     11.14 o 
  -9   6   6       52.94       45.08      4.59 o 
  -8   6   6      460.97      447.21     10.35 o 
  -7   6   6     1974.63     1753.62     22.40 o 
  -6   6   6      343.85      363.38      9.97 o 
  -5   6   6      908.67      857.88     15.69 o 
  -4   6   6        3.75        5.57      2.64 o 
  -3   6   6      126.48      123.73      5.35 o 
  -2   6   6     1642.81     1704.47     25.37 o 
  -1   6   6      311.64      282.29     10.35 o 
   0   6   6        7.19        6.27      2.46 o 
   1   6   6      538.29      526.44     11.09 o 
   2   6   6      256.54      263.95      8.07 o 
   3   6   6       13.53       11.98      3.01 o 
   4   6   6       96.48      105.57      5.62 o 
   5   6   6      489.91      449.94     14.47 o 
   6   6   6     2363.47     2297.26     41.51 o 
   7   6   6      650.25      685.47     21.46 o 
   8   6   6        4.67        3.23      3.81 o 
   9   6   6       23.97       26.44      6.62 o 
  10   6   6      177.30      204.41     16.62 o 
  11   6   6       17.94       12.87      9.87 o 
  12   6   6      665.90      684.96     36.10 o 
  13   6   6       16.57        0.00     12.92 o 
  14   6   6      715.67      756.22     39.81 o 
  15   6   6        0.14        9.79     16.33 o 
 -17   7   6       53.24       59.40     13.72 o 
 -16   7   6       77.26      100.21     15.04 o 
 -15   7   6       20.30       19.95      9.63 o 
 -14   7   6      265.77      231.76     18.27 o 
 -13   7   6       35.71       17.06     12.16 o 
 -12   7   6       13.50       10.40      6.22 o 
 -11   7   6        2.64        5.25      5.10 o 
 -10   7   6      207.77      177.82     11.33 o 
  -9   7   6      857.91      874.11     21.53 o 
  -8   7   6      255.53      254.49      9.85 o 
  -7   7   6       28.32       17.40      4.17 o 
  -6   7   6      497.15      502.67     12.19 o 
  -5   7   6       23.70       22.29      3.39 o 
  -4   7   6       38.09       38.17      4.50 o 
  -3   7   6      797.86      799.95     14.15 o 
  -2   7   6        0.09        2.41      3.36 o 
  -1   7   6     1455.71     1399.83     21.48 o 
   0   7   6      100.20       88.34      6.10 o 
   1   7   6      111.36      102.74      6.34 o 
   2   7   6        0.09        0.00      2.83 o 
   3   7   6        0.25        0.00      2.92 o 
   4   7   6      756.03      748.66     17.95 o 
   5   7   6      645.71      657.62     19.87 o 
   6   7   6      582.21      605.41     19.90 o 
   7   7   6      244.64      243.70     13.59 o 
   8   7   6       98.94      102.74     10.62 o 
   9   7   6       73.49       75.40     13.25 o 
  10   7   6        0.37        0.00      7.86 o 
  11   7   6       19.93       30.62     12.24 o 
  12   7   6      248.79      308.23     26.32 o 
  13   7   6        7.64       18.05     12.34 o 
  14   7   6       13.23       24.53     14.46 o 
 -16   8   6       13.70       24.29     21.05 o 
 -15   8   6       39.63       29.71     19.57 o 
 -14   8   6        1.50       29.92     20.35 o 
 -13   8   6        1.99        5.70     17.11 o 
 -12   8   6      530.02      485.96     47.46 o 
 -11   8   6       11.53        7.67     15.28 o 
 -10   8   6        0.04        8.59     15.07 o 
  -9   8   6      138.74      149.25     44.89 o 
  -8   8   6       87.76      105.95      9.67 o 
  -7   8   6      191.40      210.25     11.78 o 
  -6   8   6       16.20       24.12      4.36 o 
  -5   8   6     1085.33     1122.95     21.76 o 
  -4   8   6       81.55       76.75      7.14 o 
  -3   8   6       29.85       27.95      4.09 o 
  -2   8   6      795.05      779.50     16.20 o 
  -1   8   6        9.80        9.10      3.72 o 
   0   8   6     1119.21     1114.66     19.46 o 
   1   8   6      834.41      834.83     16.68 o 
   2   8   6     1116.17     1152.64     19.85 o 
   3   8   6       14.31       17.11      4.50 o 
   4   8   6       72.21       88.23     10.61 o 
   5   8   6       96.67       90.71     11.23 o 
   6   8   6      351.29      309.47     22.65 o 
   7   8   6      639.30      701.38     33.18 o 
   8   8   6       17.22       15.04     10.11 o 
   9   8   6       92.05      130.10     18.50 o 
  10   8   6       25.22       31.89     12.27 o 
  11   8   6      203.11      233.37     24.34 o 
  12   8   6       31.74       44.51     14.73 o 
  13   8   6      205.73      183.40     23.79 o 
 -14   9   6        3.56        9.51     19.22 o 
 -13   9   6      234.17      203.13     37.04 o 
 -12   9   6       55.21       69.99     24.78 o 
 -11   9   6       71.70       69.21     23.59 o 
 -10   9   6       55.88       42.46     21.97 o 
  -9   9   6      162.80      174.19     32.53 o 
  -8   9   6       25.89       21.75     15.56 o 
  -7   9   6      106.08      105.10     11.49 o 
  -6   9   6       38.10       34.67      7.83 o 
  -5   9   6       64.97       76.61      9.24 o 
  -4   9   6        1.49        6.22      4.03 o 
  -3   9   6       28.75       20.53      4.42 o 
  -2   9   6        4.65        6.47      3.35 o 
  -1   9   6      364.00      358.37     13.12 o 
   0   9   6     1002.25     1013.37     21.34 o 
   1   9   6      484.68      543.05     16.36 o 
   2   9   6        3.04        0.81      4.70 o 
   3   9   6       12.11        8.58      7.51 o 
   4   9   6       25.71       18.64     10.86 o 
   5   9   6      141.61      137.58     29.08 o 
   6   9   6      352.85      360.83     25.16 o 
   7   9   6      113.05      117.19     19.82 o 
   8   9   6      433.20      325.29    116.10 o 
   9   9   6      210.10      266.63     24.30 o 
  10   9   6        2.77        3.06     10.15 o 
  11   9   6        8.35       12.12     11.60 o 
  12   9   6       32.11       34.78     27.18 o 
 -13  10   6       17.68       22.39     21.33 o 
 -12  10   6        0.00        7.67     16.48 o 
 -11  10   6       56.26       67.87     24.64 o 
 -10  10   6       50.28       40.20     23.09 o 
  -9  10   6       12.37        0.00     13.87 o 
  -8  10   6        5.19        0.00     12.60 o 
  -7  10   6      174.46      160.88     31.90 o 
  -6  10   6       26.91       20.28     18.45 o 
  -5  10   6       17.45        4.29     14.22 o 
  -4  10   6        5.14        0.00      5.85 o 
  -3  10   6      393.62      385.75     18.71 o 
  -2  10   6       98.30      106.10     10.09 o 
  -1  10   6        9.74        8.49      5.92 o 
   0  10   6       49.19       62.49      9.07 o 
   1  10   6       12.57       12.86      6.42 o 
   2  10   6        8.84       11.41      9.94 o 
   3  10   6      103.61       83.15     24.50 o 
   4  10   6       14.37       25.21     18.24 o 
   5  10   6      147.97      112.58     29.92 o 
   6  10   6       13.53        0.00     16.26 o 
   7  10   6        0.85        8.66     17.18 o 
   8  10   6       84.14      108.43     30.28 o 
   9  10   6        2.58       10.70     16.62 o 
  10  10   6        0.01       28.66     22.25 o 
 -11  11   6       86.65      133.28     33.23 o 
 -10  11   6       21.38       43.58     24.08 o 
  -9  11   6        6.38        2.61     17.46 o 
  -8  11   6       27.29        0.00     15.35 o 
  -7  11   6        8.11        1.97     16.55 o 
  -6  11   6      553.12      600.66     53.23 o 
  -5  11   6       35.57       16.12     19.15 o 
  -4  11   6      223.85      303.74     39.85 o 
  -3  11   6        7.91        4.55      8.51 o 
  -2  11   6       18.56       22.55      9.73 o 
  -1  11   6      175.21      169.75     17.27 o 
   0  11   6        9.68        0.00      7.80 o 
   1  11   6      196.18      245.38     29.75 o 
   2  11   6        8.96       23.02     18.80 o 
   3  11   6       28.34       41.19     22.04 o 
   4  11   6       24.07        2.53     15.21 o 
   5  11   6        6.82        0.00     17.39 o 
   6  11   6      187.72      151.94     34.92 o 
   7  11   6       29.56       15.84     20.49 o 
   8  11   6      106.17      148.21     34.36 o 
  -8  12   6      347.31      337.47     46.82 o 
  -7  12   6       37.34        0.00     18.17 o 
  -6  12   6       66.23       50.76     25.35 o 
  -5  12   6      121.95       99.35     29.57 o 
  -4  12   6        7.37        4.37     16.69 o 
  -3  12   6       24.19        0.00     17.25 o 
  -2  12   6        5.74        1.11     12.00 o 
  -1  12   6       66.19      115.04     27.28 o 
   0  12   6      245.14      211.93     36.26 o 
   1  12   6       20.85       38.51     22.88 o 
   2  12   6        1.88       33.09     22.60 o 
   3  12   6        0.05        0.00     14.50 o 
   4  12   6        6.42        0.00     16.55 o 
   5  12   6       14.59       36.89     25.07 o 
   6  12   6      188.19      156.66     36.26 o 
  -3  13   6        8.78        0.00     19.78 o 
  -2  13   6        0.00        0.99     18.87 o 
  -1  13   6      228.06      297.97     43.09 o 
   0  13   6       54.29       66.89     27.46 o 
 -19   1   7      211.99      176.89     16.32 o 
 -18   1   7       61.92       68.02     11.04 o 
 -17   1   7        3.10        0.00      6.68 o 
 -16   1   7       70.14       55.05      9.69 o 
 -15   1   7       97.58       93.08     14.92 o 
 -14   1   7      258.03      219.76      9.40 o 
 -13   1   7       59.23       82.53      6.06 o 
 -12   1   7      743.55      784.60     26.79 o 
 -11   1   7      104.36       94.35      6.40 o 
 -10   1   7      102.40       84.17      6.48 o 
  -9   1   7      170.00      144.82     11.18 o 
  -8   1   7      193.49      184.88      7.89 o 
  -7   1   7     2836.02     2759.99     31.83 o 
  -6   1   7      222.57      247.75      8.14 o 
  -5   1   7       58.62       43.09      2.28 o 
  -4   1   7     1737.00     1827.67     17.19 o 
  -3   1   7      892.86      983.38     10.77 o 
  -2   1   7      260.66      252.85      5.20 o 
  -1   1   7      123.27      139.28      4.20 o 
   0   1   7     1400.40     1320.79     13.57 o 
   1   1   7        2.67        8.36      1.60 o 
   2   1   7     1239.41     1265.00     12.78 o 
   3   1   7      424.55      442.85      8.19 o 
   4   1   7      459.89      468.57      8.97 o 
   5   1   7      273.27      256.21      7.16 o 
   6   1   7        0.65        0.00      3.52 o 
   7   1   7     1047.85     1038.59     24.37 o 
   8   1   7      342.57      290.66     12.60 o 
   9   1   7      438.67      442.72     16.11 o 
  10   1   7       33.97       40.89      8.77 o 
  11   1   7       55.36       95.24     15.21 o 
  12   1   7      439.89      430.59     27.33 o 
  13   1   7       10.57       18.78     10.60 o 
  14   1   7       63.77       75.24     15.33 o 
  15   1   7        0.14        0.00      9.31 o 
  16   1   7      118.40      167.67     22.02 o 
 -19   2   7       18.91        6.17      7.79 o 
 -18   2   7      157.36      133.06     14.13 o 
 -17   2   7        0.13       18.18     10.81 o 
 -16   2   7      208.58      200.24     15.26 o 
 -15   2   7      262.36      258.94     12.19 o 
 -14   2   7       74.69       63.20      6.23 o 
 -13   2   7      936.11      971.19     18.65 o 
 -12   2   7      496.40      496.69     14.08 o 
 -11   2   7      844.08      827.83     17.08 o 
 -10   2   7      405.91      420.59     12.36 o 
  -9   2   7      187.61      187.39      8.23 o 
  -8   2   7     1285.02     1193.42     19.27 o 
  -7   2   7      621.04      624.73     12.55 o 
  -6   2   7     1820.02     1806.55     33.67 o 
  -5   2   7      486.27      474.93      9.87 o 
  -4   2   7        0.51        0.78      1.59 o 
  -3   2   7      239.83      256.12      5.00 o 
  -2   2   7     1169.34     1280.12     11.80 o 
  -1   2   7     4157.04     4200.02     29.47 o 
   0   2   7      182.16      160.76      4.16 o 
   1   2   7      589.94      564.49      7.52 o 
   2   2   7      203.72      229.54      5.94 o 
   3   2   7       64.73       52.64      3.61 o 
   4   2   7      235.21      242.25      9.53 o 
   5   2   7      429.28      419.69     13.62 o 
   6   2   7        3.04        2.35      2.70 o 
   7   2   7      405.23      388.26     14.60 o 
   8   2   7       40.15       38.62      5.57 o 
   9   2   7     1903.25     1782.38     34.61 o 
  10   2   7      264.65      195.57     14.48 o 
  11   2   7     1877.19     1841.20     54.71 o 
  12   2   7      102.06      116.32     41.54 o 
  13   2   7      379.36      365.56     26.09 o 
  14   2   7       39.22       20.03     10.67 o 
  15   2   7       34.08       11.52     10.58 o 
  16   2   7       12.71       20.48     11.50 o 
 -19   3   7        4.47        0.00      8.35 o 
 -18   3   7        7.84        4.96      8.37 o 
 -17   3   7       11.97        8.69      8.01 o 
 -16   3   7       24.27       51.30      9.71 o 
 -15   3   7        2.10       12.18      5.94 o 
 -14   3   7      392.91      405.24     15.07 o 
 -13   3   7       34.86       24.72      4.73 o 
 -12   3   7       39.88       31.80      4.30 o 
 -11   3   7       96.82       93.03      5.84 o 
 -10   3   7      318.51      324.82      9.11 o 
  -9   3   7     2204.61     2128.76     25.88 o 
  -8   3   7     1039.60     1048.40     15.05 o 
  -7   3   7      142.72      165.87      5.84 o 
  -6   3   7      117.68       96.27      4.86 o 
  -5   3   7     1267.11     1343.63     19.36 o 
  -4   3   7      763.15      794.26     10.77 o 
  -3   3   7     1374.59     1402.35     15.57 o 
  -2   3   7      134.00       99.89      6.42 o 
  -1   3   7     5045.03     5060.24     64.31 o 
   0   3   7     1182.97     1161.29     14.09 o 
   1   3   7      380.60      404.20      7.44 o 
   2   3   7      159.12      179.45      5.06 o 
   3   3   7      114.18      129.61      5.41 o 
   4   3   7     1050.41     1068.84     18.09 o 
   5   3   7     2529.66     2373.22     30.98 o 
   6   3   7      139.94      138.72      7.63 o 
   7   3   7     3244.44     3239.87     64.23 o 
   8   3   7        8.40        5.95      4.27 o 
   9   3   7       34.00       32.87      7.22 o 
  10   3   7      583.23      561.66     19.72 o 
  11   3   7      135.92      143.36     13.76 o 
  12   3   7       83.01       83.06     14.76 o 
  13   3   7      246.20      258.14     23.13 o 
  14   3   7       66.37       77.27     15.88 o 
  15   3   7       47.32       54.03     14.32 o 
  16   3   7        6.30        0.00      9.93 o 
 -18   4   7      520.93      626.21     31.66 o 
 -17   4   7       46.66       50.00     10.23 o 
 -16   4   7      129.29      132.10     12.26 o 
 -15   4   7      655.14      672.51     21.58 o 
 -14   4   7       90.32       82.86     10.70 o 
 -13   4   7      254.52      267.14     12.32 o 
 -12   4   7       17.72       12.53      5.38 o 
 -11   4   7      178.05      175.69      7.36 o 
 -10   4   7      641.49      673.91     16.53 o 
  -9   4   7       10.82        9.65      3.40 o 
  -8   4   7       11.59        7.39      2.65 o 
  -7   4   7      240.99      210.02      8.44 o 
  -6   4   7      643.75      583.55     10.87 o 
  -5   4   7        2.06        0.00      1.93 o 
  -4   4   7       13.71       14.20      2.25 o 
  -3   4   7        0.20        0.02      2.14 o 
  -2   4   7     4258.15     4128.61     35.92 o 
  -1   4   7      814.18      800.19     12.21 o 
   0   4   7     1288.89     1410.76     18.56 o 
   1   4   7      745.47      692.47     11.90 o 
   2   4   7        7.51        3.97      1.80 o 
   3   4   7      503.48      449.65      8.85 o 
   4   4   7     3076.26     2906.00     33.80 o 
   5   4   7      393.65      388.28     11.12 o 
   6   4   7    10815.45    10546.71    118.10 o 
   7   4   7        5.76        9.71      4.48 o 
   8   4   7      466.34      467.51     23.90 o 
   9   4   7        0.00        0.00      4.37 o 
  10   4   7       14.99       17.07      6.63 o 
  11   4   7       37.32       22.09      8.86 o 
  12   4   7      241.18      272.20     25.03 o 
  13   4   7        4.09       10.24      9.30 o 
  14   4   7      258.20      216.65     23.16 o 
  15   4   7       30.60       31.75     13.34 o 
 -18   5   7        6.41       11.11      9.22 o 
 -17   5   7      106.23       94.44     11.28 o 
 -16   5   7       65.35       57.30      9.36 o 
 -15   5   7       19.21       22.98      7.12 o 
 -14   5   7      426.21      431.54     19.41 o 
 -13   5   7        5.12        3.54      5.90 o 
 -12   5   7       96.49       85.29      7.18 o 
 -11   5   7      344.10      337.57     10.82 o 
 -10   5   7      119.52      114.42      6.30 o 
  -9   5   7      200.12      169.06      8.18 o 
  -8   5   7      167.16      161.38      7.77 o 
  -7   5   7      293.65      260.94      9.69 o 
  -6   5   7       37.97       30.41      3.29 o 
  -5   5   7        1.43        3.29      2.22 o 
  -4   5   7      143.43      136.04      5.95 o 
  -3   5   7     1520.49     1507.28     20.11 o 
  -2   5   7      391.99      390.34      7.99 o 
  -1   5   7     1561.01     1568.00     22.60 o 
   0   5   7      953.39      965.90     16.88 o 
   1   5   7        2.17        2.63      2.54 o 
   2   5   7       37.56       43.50      3.69 o 
   3   5   7      338.57      362.71      9.97 o 
   4   5   7      179.45      155.47      7.87 o 
   5   5   7     2652.92     2606.03     39.57 o 
   6   5   7      350.05      321.29     12.54 o 
   7   5   7      211.81      227.40     13.54 o 
   8   5   7      865.37      884.42     32.53 o 
   9   5   7       16.88       33.43      9.57 o 
  10   5   7      200.23      226.40     24.04 o 
  11   5   7       22.89       44.89     19.57 o 
  12   5   7       13.86        3.92     10.72 o 
  13   5   7      429.28      500.08     32.70 o 
  14   5   7       13.56       11.34     16.05 o 
  15   5   7       30.95       56.40     21.83 o 
 -17   6   7        2.80       10.97      8.16 o 
 -16   6   7        7.37        8.70      7.42 o 
 -15   6   7       50.18       60.78      9.19 o 
 -14   6   7        1.90        1.26      6.07 o 
 -13   6   7      110.60       97.77     13.15 o 
 -12   6   7        0.90        0.00      4.61 o 
 -11   6   7       28.55        5.52      8.63 o 
 -10   6   7      191.82      176.31      8.47 o 
  -9   6   7      307.86      304.60     12.74 o 
  -8   6   7       74.94       69.35      5.94 o 
  -7   6   7        4.53       10.21      3.47 o 
  -6   6   7      688.29      652.41     12.78 o 
  -5   6   7       34.42       37.03      3.59 o 
  -4   6   7      620.31      571.37     12.72 o 
  -3   6   7       98.20       94.99      5.51 o 
  -2   6   7      191.99      203.42      8.78 o 
  -1   6   7        0.96        2.67      3.40 o 
   0   6   7       30.31       30.06      4.25 o 
   1   6   7      119.75      107.80      6.55 o 
   2   6   7        0.49        0.00      2.68 o 
   3   6   7      266.13      255.29      9.27 o 
   4   6   7        9.97       16.16      4.85 o 
   5   6   7       49.42       56.19      7.37 o 
   6   6   7       65.31       74.40      8.55 o 
   7   6   7        1.59        7.12      5.42 o 
   8   6   7      192.51      208.52     16.27 o 
   9   6   7        0.42        5.41      7.17 o 
  10   6   7        1.51        7.24      9.72 o 
  11   6   7      100.27      110.36     18.37 o 
  12   6   7        3.29        7.80     10.66 o 
  13   6   7      138.86      155.60     21.96 o 
  14   6   7        3.87        0.00     11.42 o 
 -16   7   7        4.80        9.37      9.90 o 
 -15   7   7       14.87       20.58      7.97 o 
 -14   7   7      165.81      162.02     12.56 o 
 -13   7   7       12.46        5.34      7.26 o 
 -12   7   7      228.64      230.52     34.08 o 
 -11   7   7        5.47       10.91     14.29 o 
 -10   7   7       84.23      105.68     19.38 o 
  -9   7   7       18.54        7.05      5.44 o 
  -8   7   7        2.62        3.60      3.90 o 
  -7   7   7      839.65      817.26     18.37 o 
  -6   7   7        0.41        0.00      2.83 o 
  -5   7   7      579.74      595.88     11.52 o 
  -4   7   7        4.11        0.21      3.13 o 
  -3   7   7      586.08      583.63     13.54 o 
  -2   7   7      690.21      632.91     14.36 o 
  -1   7   7       45.79       41.97      7.42 o 
   0   7   7     1890.12     1828.15     28.57 o 
   1   7   7       16.56       10.21      3.81 o 
   2   7   7        2.97        1.67      3.16 o 
   3   7   7       34.78       33.85      4.85 o 
   4   7   7       31.57       23.37      5.99 o 
   5   7   7     1499.32     1465.33     32.53 o 
   6   7   7       15.94       16.24      6.28 o 
   7   7   7      631.93      630.86     20.99 o 
   8   7   7       37.20       41.02     10.42 o 
   9   7   7       17.12        2.82      9.61 o 
  10   7   7      197.77      190.16     21.55 o 
  11   7   7        5.44        4.22     10.48 o 
  12   7   7      283.56      373.98     57.49 o 
  13   7   7      109.06      103.69     36.54 o 
 -15   8   7       67.84       79.49     27.95 o 
 -14   8   7       42.09       58.02     24.36 o 
 -13   8   7       39.86       23.23     19.50 o 
 -12   8   7       26.55       23.94     18.94 o 
 -11   8   7        1.13        3.10     14.43 o 
 -10   8   7       92.90       73.72     23.09 o 
  -9   8   7        0.20        0.00      8.76 o 
  -8   8   7       42.77       28.98      7.12 o 
  -7   8   7       57.47       69.47      9.94 o 
  -6   8   7       34.95       29.19      4.63 o 
  -5   8   7      175.27      180.66      9.09 o 
  -4   8   7      199.22      185.22     11.98 o 
  -3   8   7      278.43      248.05      9.04 o 
  -2   8   7        2.50        3.07      3.82 o 
  -1   8   7       86.50       89.09      6.97 o 
   0   8   7      110.96      103.86      7.21 o 
   1   8   7      328.75      340.88     12.70 o 
   2   8   7       90.40      112.03      7.83 o 
   3   8   7       20.50        7.49      4.71 o 
   4   8   7       62.79       55.49      8.91 o 
   5   8   7      376.68      337.76     52.56 o 
   6   8   7      212.98      197.57     20.05 o 
   7   8   7        7.30        2.33     11.16 o 
   8   8   7       12.62        2.31      9.80 o 
   9   8   7       31.45       30.01     13.59 o 
  10   8   7       27.36       15.91     15.63 o 
  11   8   7        4.66        4.26     11.25 o 
  12   8   7        9.71       12.15     12.95 o 
 -14   9   7        5.77        0.00     19.22 o 
 -13   9   7        0.12        6.41     17.32 o 
 -12   9   7      117.02      102.52     29.57 o 
 -11   9   7       47.43       20.91     18.24 o 
 -10   9   7        0.01        2.75     14.79 o 
  -9   9   7       84.55       54.78     22.46 o 
  -8   9   7       59.25       53.77     13.89 o 
  -7   9   7      168.57      179.25     21.00 o 
  -6   9   7        7.36        3.02      8.90 o 
  -5   9   7       94.11      105.23     10.62 o 
  -4   9   7       28.94       26.65      7.05 o 
  -3   9   7      232.03      216.92     10.68 o 
  -2   9   7      124.01      104.11      6.70 o 
  -1   9   7     1075.26     1075.41     24.31 o 
   0   9   7      619.19      659.70     27.87 o 
   1   9   7       35.25       30.47      6.85 o 
   2   9   7        0.43        0.14     13.73 o 
   3   9   7       21.42       23.09     17.95 o 
   4   9   7      337.54      351.48     24.48 o 
   5   9   7       85.39       72.70     14.48 o 
   6   9   7       86.29       18.76     46.05 o 
   7   9   7        1.48        0.00      8.44 o 
   8   9   7        2.53        0.64     21.55 o 
   9   9   7       20.36       11.05     11.43 o 
  10   9   7       93.70      104.50     19.69 o 
  11   9   7       16.86        8.18     12.67 o 
 -12  10   7        0.03        0.00     16.97 o 
 -11  10   7       78.89      136.24     33.16 o 
 -10  10   7      126.59      189.61     36.54 o 
  -9  10   7       72.68       80.34     26.61 o 
  -8  10   7      315.80      384.22     44.99 o 
  -7  10   7       16.85       19.36     16.97 o 
  -6  10   7      556.92      598.90     52.45 o 
  -5  10   7        5.83        0.00     13.66 o 
  -4  10   7       27.91       15.35     12.30 o 
  -3  10   7       61.75       65.00      8.86 o 
  -2  10   7      234.61      224.13     21.15 o 
  -1  10   7     1293.43     1259.28     50.14 o 
   0  10   7       30.01       27.98     12.77 o 
   1  10   7      139.65      169.46     21.96 o 
   2  10   7       41.36       44.57     20.63 o 
   3  10   7      122.18      147.86     31.90 o 
   4  10   7      201.03      244.53     38.65 o 
   5  10   7        2.82        0.00     15.21 o 
   6  10   7       20.05       11.12     20.07 o 
   7  10   7        0.75        0.00     16.12 o 
   8  10   7       19.26        0.00     14.79 o 
   9  10   7       20.23       18.02     20.98 o 
 -10  11   7        8.45       19.22     20.49 o 
  -9  11   7       96.26       82.17     27.53 o 
  -8  11   7      240.96      209.47     39.43 o 
  -7  11   7       69.51       46.47     23.94 o 
  -6  11   7       11.06        0.00     16.33 o 
  -5  11   7       36.69       37.18     20.91 o 
  -4  11   7        0.45        0.00      9.91 o 
  -3  11   7      230.05      221.05     24.71 o 
  -2  11   7      128.70      136.58     20.86 o 
  -1  11   7      134.61      117.80     20.61 o 
   0  11   7        0.51        8.27     11.67 o 
   1  11   7       59.27       75.41     24.71 o 
   2  11   7      108.40      108.64     29.50 o 
   3  11   7       12.12       19.22     20.07 o 
   4  11   7       47.04       75.90     26.69 o 
   5  11   7      114.56      123.50     32.39 o 
   6  11   7        0.03        4.65     19.22 o 
   7  11   7       57.60       94.49     31.19 o 
  -7  12   7       86.80       81.25     28.37 o 
  -6  12   7        7.80        0.00     20.14 o 
  -5  12   7        9.06        3.52     19.22 o 
  -4  12   7        4.29        7.53     17.32 o 
  -3  12   7        1.84        0.00     12.66 o 
  -2  12   7       37.51       62.63     18.62 o 
  -1  12   7        3.50        9.50     13.18 o 
   0  12   7        5.59       16.12     20.28 o 
   1  12   7        4.50       29.92     21.40 o 
   2  12   7        9.43       16.05     18.59 o 
   3  12   7      110.74      166.31     37.95 o 
   4  12   7       70.19       95.54     31.26 o 
 -19   0   8      308.00      280.83     28.25 o 
 -18   0   8       40.03       67.10     16.35 o 
 -17   0   8       17.59        8.66     10.65 o 
 -16   0   8      122.70      148.28     19.89 o 
 -15   0   8        1.91        6.34      9.48 o 
 -14   0   8     1078.65     1023.04     54.92 o 
 -13   0   8       25.43       26.07     10.92 o 
 -12   0   8      290.00      279.98     17.90 o 
 -11   0   8      536.39      517.14     38.58 o 
 -10   0   8      921.15      884.72     45.63 o 
  -9   0   8     2099.53     2087.56     50.34 o 
  -8   0   8       35.05       38.45      9.65 o 
  -7   0   8     2820.04     2695.22     58.38 o 
  -6   0   8       11.04        8.77      4.37 o 
  -5   0   8     2760.52     2990.83     68.90 o 
  -4   0   8     1263.57     1321.51     28.03 o 
  -3   0   8      232.69      204.39     11.48 o 
  -2   0   8      203.30      259.14     10.31 o 
  -1   0   8      338.10      328.30     12.77 o 
   0   0   8       27.60       45.93      3.74 o 
   1   0   8      436.04      502.81     14.11 o 
   2   0   8     1279.31     1366.79     27.74 o 
   3   0   8     5072.12     4936.94     73.76 o 
   4   0   8      440.92      467.26     15.03 o 
   5   0   8     3303.52     3223.50     69.82 o 
   6   0   8      515.24      469.28     21.76 o 
   7   0   8     3081.50     3037.80     98.64 o 
   8   0   8      456.73      449.28     22.92 o 
   9   0   8      683.53      662.48     41.68 o 
  10   0   8     2033.49     1873.79     76.53 o 
  11   0   8      971.59     1085.00     58.23 o 
  12   0   8      838.67      925.10     55.27 o 
  13   0   8       21.83       25.49     14.72 o 
  14   0   8        4.47        8.80     15.21 o 
  15   0   8       88.98      106.81     26.26 o 
 -19   1   8       32.36       35.11     10.36 o 
 -18   1   8        7.72       19.94      8.82 o 
 -17   1   8      144.97      129.32     13.90 o 
 -16   1   8      437.95      480.83     21.94 o 
 -15   1   8      168.22      155.67     13.80 o 
 -14   1   8        7.54        0.00      8.31 o 
 -13   1   8       47.07       36.17     10.72 o 
 -12   1   8     1152.73     1195.09     22.28 o 
 -11   1   8      689.45      739.99     17.72 o 
 -10   1   8        7.81        3.65      3.61 o 
  -9   1   8      677.64      684.05     16.09 o 
  -8   1   8      473.10      412.52     11.90 o 
  -7   1   8       88.78       86.05      5.93 o 
  -6   1   8       51.23       52.38      4.25 o 
  -5   1   8       60.19       66.87      4.14 o 
  -4   1   8      996.92      981.14     14.11 o 
  -3   1   8      929.45      942.77     13.21 o 
  -2   1   8      195.51      171.86      4.97 o 
  -1   1   8       68.54       78.17      4.42 o 
   0   1   8      414.60      438.50      9.77 o 
   1   1   8       88.71       98.45      6.55 o 
   2   1   8      163.26      130.36      5.38 o 
   3   1   8      310.02      299.36      9.40 o 
   4   1   8     1974.80     1992.49     40.08 o 
   5   1   8      832.54      777.14     19.97 o 
   6   1   8       11.02        4.95      4.56 o 
   7   1   8      131.67      124.37      9.49 o 
   8   1   8      124.53      139.42     10.46 o 
   9   1   8      511.43      483.02     25.61 o 
  10   1   8       69.34       78.86     14.30 o 
  11   1   8      717.06      692.76     32.30 o 
  12   1   8      324.94      340.65     25.12 o 
  13   1   8      344.96      354.40     26.83 o 
  14   1   8        2.47        0.00      8.36 o 
  15   1   8       14.60       25.83     28.16 o 
 -18   2   8       36.80       35.76     10.89 o 
 -17   2   8        0.33        0.00      6.77 o 
 -16   2   8        0.66       20.56      9.18 o 
 -15   2   8        0.97        4.12      4.94 o 
 -14   2   8       11.18       24.34      9.29 o 
 -13   2   8       47.05       56.83      8.03 o 
 -12   2   8      221.19      214.74      9.65 o 
 -11   2   8       18.09        8.20      3.81 o 
 -10   2   8      319.32      309.41     14.47 o 
  -9   2   8       90.99      107.17      7.03 o 
  -8   2   8       72.66       88.21      6.13 o 
  -7   2   8      148.74      126.90      8.28 o 
  -6   2   8       53.16       52.41      4.32 o 
  -5   2   8     1732.39     1740.21     21.77 o 
  -4   2   8      832.23      791.95     12.74 o 
  -3   2   8       15.05        8.25      3.33 o 
  -2   2   8     3369.98     3375.73     33.75 o 
  -1   2   8      387.33      417.54      8.96 o 
   0   2   8     1152.57     1071.54     15.79 o 
   1   2   8     2590.57     2741.79     38.72 o 
   2   2   8       67.00       77.13      7.38 o 
   3   2   8       98.10       93.11      8.60 o 
   4   2   8     1396.36     1359.18     27.53 o 
   5   2   8      858.05      851.53     21.17 o 
   6   2   8      426.66      397.99     14.81 o 
   7   2   8      215.33      215.17     12.07 o 
   8   2   8      543.29      561.63     27.69 o 
   9   2   8        9.51        0.00      7.71 o 
  10   2   8     1029.21     1040.28     54.14 o 
  11   2   8      288.03      335.46     32.39 o 
  12   2   8       34.72       25.62     10.82 o 
  13   2   8        1.57        0.00      8.94 o 
  14   2   8        3.47        0.00      8.60 o 
  15   2   8        2.46        7.78     10.72 o 
 -18   3   8      144.79      126.43     14.82 o 
 -17   3   8       12.95       11.60      8.16 o 
 -16   3   8       44.90       39.65      9.69 o 
 -15   3   8      702.41      737.06     29.15 o 
 -14   3   8       10.65        7.64      5.63 o 
 -13   3   8      467.59      470.09     24.94 o 
 -12   3   8       50.22       51.37      6.47 o 
 -11   3   8       13.22       10.33      3.99 o 
 -10   3   8        0.55        0.00      3.30 o 
  -9   3   8        9.85        3.73      3.08 o 
  -8   3   8     1314.98     1311.88     25.78 o 
  -7   3   8       33.40       25.99      3.85 o 
  -6   3   8      449.91      410.38     12.24 o 
  -5   3   8       34.38       29.46      5.21 o 
  -4   3   8      132.38      152.66      6.64 o 
  -3   3   8      606.14      611.05     15.19 o 
  -2   3   8      260.70      307.78      8.77 o 
  -1   3   8     4133.09     4049.00     64.99 o 
   0   3   8      198.84      184.21      6.62 o 
   1   3   8      170.89      166.40      7.61 o 
   2   3   8       52.91       57.59      6.63 o 
   3   3   8       82.50       93.23      8.07 o 
   4   3   8      175.06      151.58     13.21 o 
   5   3   8      400.80      403.02     15.00 o 
   6   3   8      183.37      163.48     10.69 o 
   7   3   8      173.42      190.53     11.46 o 
   8   3   8      423.42      433.10     16.91 o 
   9   3   8      274.31      304.89     21.58 o 
  10   3   8        1.94        8.05     10.00 o 
  11   3   8      185.62      180.29     19.00 o 
  12   3   8       72.27       68.68     14.50 o 
  13   3   8      100.44      100.93     17.02 o 
  14   3   8        9.53        6.68     10.08 o 
  15   3   8       11.88        8.98     15.49 o 
 -18   4   8       51.18       74.34     26.54 o 
 -17   4   8       79.12       60.08     23.02 o 
 -16   4   8        1.20       12.53      6.89 o 
 -15   4   8       31.58       29.06      9.49 o 
 -14   4   8       38.29       43.82     12.81 o 
 -13   4   8        0.43        1.64      6.99 o 
 -12   4   8        8.71        0.00      3.31 o 
 -11   4   8      414.94      423.53     12.06 o 
 -10   4   8      185.81      182.23      8.10 o 
  -9   4   8       66.40       68.68      5.59 o 
  -8   4   8       17.61       22.24      4.19 o 
  -7   4   8      115.84      121.42      7.22 o 
  -6   4   8      202.87      219.57      9.27 o 
  -5   4   8      701.65      699.63     14.40 o 
  -4   4   8       11.07       11.40      3.72 o 
  -3   4   8       58.64       76.83      5.80 o 
  -2   4   8      271.74      289.11     10.21 o 
  -1   4   8      233.40      237.77     10.00 o 
   0   4   8        0.88        3.59      2.37 o 
   1   4   8      256.06      231.59      8.71 o 
   2   4   8      105.25      121.19      7.07 o 
   3   4   8      244.74      229.38     19.59 o 
   4   4   8      275.81      268.40     13.29 o 
   5   4   8        0.24        0.25      4.31 o 
   6   4   8        1.28        2.89      4.39 o 
   7   4   8      116.62      105.27      9.71 o 
   8   4   8       86.56       96.56     13.58 o 
   9   4   8      108.10      103.35     12.00 o 
  10   4   8        4.16        0.00      8.71 o 
  11   4   8       36.87       40.06     12.49 o 
  12   4   8       30.78       19.77     11.71 o 
  13   4   8        1.74        0.63     11.09 o 
  14   4   8        9.58        0.00      9.46 o 
 -17   5   8       28.57       14.68      7.62 o 
 -16   5   8       93.86       79.65     12.85 o 
 -15   5   8       75.79       91.10     14.09 o 
 -14   5   8       44.52       55.57     11.87 o 
 -13   5   8      299.82      313.73     19.71 o 
 -12   5   8      391.26      384.14     16.25 o 
 -11   5   8       21.36       20.23      4.33 o 
 -10   5   8       12.23        1.51      4.51 o 
  -9   5   8       35.48       29.99      5.91 o 
  -8   5   8       88.05       88.98      7.03 o 
  -7   5   8      435.14      460.34     12.89 o 
  -6   5   8      674.00      658.75     13.86 o 
  -5   5   8      505.34      495.63     11.30 o 
  -4   5   8      225.85      228.83     10.75 o 
  -3   5   8      739.64      738.24     14.97 o 
  -2   5   8      186.60      178.58      7.97 o 
  -1   5   8      892.90      859.12     16.38 o 
   0   5   8      136.95      160.11      8.31 o 
   1   5   8      584.40      590.34     14.93 o 
   2   5   8      232.60      217.15     12.59 o 
   3   5   8       55.84       52.15      5.88 o 
   4   5   8       91.56       91.45      7.65 o 
   5   5   8     1649.14     1616.25     35.19 o 
   6   5   8      409.40      423.22     20.71 o 
   7   5   8      358.11      371.00     20.07 o 
   8   5   8      313.91      307.75     19.26 o 
   9   5   8      636.09      653.38     33.31 o 
  10   5   8      395.70      402.92     28.29 o 
  11   5   8      161.16      170.49     21.62 o 
  12   5   8        4.57        0.00     10.87 o 
  13   5   8       16.82       10.59     12.99 o 
  14   5   8       27.98       36.82     19.78 o 
 -16   6   8        5.58        1.26      6.78 o 
 -15   6   8       13.48       10.87      7.07 o 
 -14   6   8      779.22      851.01     31.84 o 
 -13   6   8       24.72       19.01      9.01 o 
 -12   6   8        8.54       13.95      7.65 o 
 -11   6   8       32.51       11.63     10.87 o 
 -10   6   8      518.78      565.36     17.27 o 
  -9   6   8       36.85       35.07      6.40 o 
  -8   6   8       33.24       30.53      6.49 o 
  -7   6   8      657.13      711.28     18.23 o 
  -6   6   8        6.93       11.25      4.41 o 
  -5   6   8      635.19      651.01     18.76 o 
  -4   6   8       39.35       33.70      4.60 o 
  -3   6   8      701.49      714.28     15.55 o 
  -2   6   8     6153.76     6055.99     67.39 o 
  -1   6   8        6.99        1.28      4.84 o 
   0   6   8      826.46      831.22     20.68 o 
   1   6   8        5.68        7.48      3.91 o 
   2   6   8      110.74      120.35      8.48 o 
   3   6   8      539.79      523.58     15.77 o 
   4   6   8      741.40      699.67     27.28 o 
   5   6   8      381.84      388.03     16.05 o 
   6   6   8      218.89      230.43     17.21 o 
   7   6   8       28.74       27.70      9.14 o 
   8   6   8       30.67       24.76      8.79 o 
   9   6   8      166.12      255.50     23.59 o 
  10   6   8       99.62      103.31     40.77 o 
  11   6   8       36.06       32.10     18.38 o 
  12   6   8        0.38        0.00     13.48 o 
  13   6   8       28.82       23.57     22.50 o 
 -16   7   8       62.20       61.66     10.54 o 
 -15   7   8       17.38       16.35     10.19 o 
 -14   7   8       11.33       26.40     18.52 o 
 -13   7   8      112.95       92.87     25.63 o 
 -12   7   8       18.12       20.28     17.04 o 
 -11   7   8       47.88       74.00     23.80 o 
 -10   7   8        0.12        3.05      9.10 o 
  -9   7   8      393.53      305.09     33.51 o 
  -8   7   8       28.17       28.73      7.58 o 
  -7   7   8       49.34       45.79      7.82 o 
  -6   7   8      130.30      142.59     10.54 o 
  -5   7   8       51.48       57.65      4.56 o 
  -4   7   8      804.46      821.75     17.81 o 
  -3   7   8     1071.63      993.39     28.49 o 
  -2   7   8      229.34      234.86     13.48 o 
  -1   7   8       49.81       65.02      7.71 o 
   0   7   8      305.24      286.78     13.17 o 
   1   7   8       12.23       11.65      4.08 o 
   2   7   8      652.15      646.99     15.46 o 
   3   7   8      162.81      134.20      9.60 o 
   4   7   8       34.47       33.80      7.08 o 
   5   7   8      561.16      544.34     21.74 o 
   6   7   8        0.42        0.99      6.70 o 
   7   7   8      468.79      488.54     60.76 o 
   8   7   8       16.20        1.86      9.27 o 
   9   7   8      106.77       93.15     24.96 o 
  10   7   8      122.31      113.43     28.34 o 
  11   7   8       11.16        2.15     11.81 o 
  12   7   8      129.01      128.44     35.13 o 
 -14   8   8       42.24       30.56     20.56 o 
 -13   8   8       20.13        7.39     16.26 o 
 -12   8   8      349.03      395.49     45.34 o 
 -11   8   8        0.12        0.00     13.59 o 
 -10   8   8      168.36      136.59     29.29 o 
  -9   8   8      457.13      415.43     43.13 o 
  -8   8   8       43.01       24.64     26.76 o 
  -7   8   8      266.55      258.46     20.33 o 
  -6   8   8      108.90       85.98     10.09 o 
  -5   8   8        7.91        3.34      4.70 o 
  -4   8   8      171.53      193.54      9.39 o 
  -3   8   8       27.70       21.10      4.55 o 
  -2   8   8       48.05       44.77      7.80 o 
  -1   8   8      129.14      128.46     12.76 o 
   0   8   8        1.89        0.00      4.41 o 
   1   8   8      101.21      102.10     11.06 o 
   2   8   8        1.68        4.39      4.87 o 
   3   8   8      281.36      231.70     15.33 o 
   4   8   8       75.48       88.24     15.30 o 
   5   8   8      491.99      536.63     30.78 o 
   6   8   8       74.42       58.17     14.39 o 
   7   8   8      549.95      538.38     31.60 o 
   8   8   8       10.57        0.00     15.07 o 
   9   8   8      139.64      138.01     20.49 o 
  10   8   8      111.09      114.79     21.69 o 
  11   8   8       84.98       83.17     18.25 o 
 -13   9   8      219.05      210.38     39.22 o 
 -12   9   8       46.79       22.53     20.35 o 
 -11   9   8       21.94       52.03     22.53 o 
 -10   9   8       80.89       36.68     20.14 o 
  -9   9   8        3.21       11.97     17.88 o 
  -8   9   8      314.18      331.34     41.47 o 
  -7   9   8       26.89       20.77     18.10 o 
  -6   9   8      301.05      281.50     37.88 o 
  -5   9   8      189.93      156.59     30.84 o 
  -4   9   8        5.43        0.00      5.94 o 
  -3   9   8       73.03       56.16      8.53 o 
  -2   9   8       75.58       58.18      7.06 o 
  -1   9   8       30.06       26.83      8.07 o 
   0   9   8       27.81       23.57      7.70 o 
   1   9   8        8.70        7.67      7.69 o 
   2   9   8       67.04       67.82     14.20 o 
   3   9   8      393.19      344.11     52.77 o 
   4   9   8      499.92      519.41     50.98 o 
   5   9   8       29.51       21.24     12.08 o 
   6   9   8      174.40      219.48     22.70 o 
   7   9   8        5.48        0.00     18.80 o 
   8   9   8        2.66        0.00     10.20 o 
   9   9   8        5.75       21.66     12.43 o 
  10   9   8      135.87      115.45     19.77 o 
 -11  10   8       13.19       11.48     19.43 o 
 -10  10   8       14.26        9.65     18.80 o 
  -9  10   8        1.06        6.69     17.25 o 
  -8  10   8        6.66        0.00     15.91 o 
  -7  10   8        2.51       23.31     18.59 o 
  -6  10   8        0.00        0.00     13.80 o 
  -5  10   8       20.28       16.26     16.76 o 
  -4  10   8        4.95       14.72     16.33 o 
  -3  10   8        5.87       35.42     19.15 o 
  -2  10   8        4.16        9.13     11.35 o 
  -1  10   8        3.46        9.58     11.37 o 
   0  10   8        1.03        0.00     13.10 o 
   1  10   8        4.02        0.00     13.52 o 
   2  10   8       23.94       27.46     20.63 o 
   3  10   8        2.36       11.34     18.24 o 
   4  10   8      110.54       90.62     29.50 o 
   5  10   8       12.55       32.25     22.04 o 
   6  10   8        1.31        0.00     18.24 o 
   7  10   8        7.87       23.09     20.70 o 
   8  10   8        1.27        4.58     18.45 o 
  -9  11   8       14.03       12.04     18.80 o 
  -8  11   8      122.53      141.87     34.29 o 
  -7  11   8       28.49       11.83     18.45 o 
  -6  11   8       66.20       91.74     28.52 o 
  -5  11   8       21.49       33.16     22.46 o 
  -4  11   8        3.67       20.98     21.97 o 
  -3  11   8       24.79        0.49     17.25 o 
  -2  11   8        1.77        2.79     12.25 o 
  -1  11   8      147.29      205.75     41.89 o 
   0  11   8      149.62      135.54     32.74 o 
   1  11   8       24.96        0.00     16.62 o 
   2  11   8       18.03       44.78     24.29 o 
   3  11   8       52.12       45.06     23.02 o 
   4  11   8       98.62      160.25     36.26 o 
   5  11   8        0.84        0.00     15.77 o 
  -5  12   8       19.94       12.39     21.40 o 
  -4  12   8        3.16        9.22     20.91 o 
  -3  12   8       22.65       13.45     21.83 o 
  -2  12   8        0.05        6.56     12.95 o 
  -1  12   8       68.75       46.26     24.78 o 
   0  12   8        0.01        0.00     15.91 o 
   1  12   8        5.38        0.00     18.10 o 
 -18   1   9        1.31        0.00      6.96 o 
 -17   1   9        5.39       18.71      8.22 o 
 -16   1   9      174.26      210.78     27.00 o 
 -15   1   9       99.73       87.52     15.96 o 
 -14   1   9      183.73      193.36     21.16 o 
 -13   1   9       75.36       72.20     11.24 o 
 -12   1   9      224.80      244.47     15.22 o 
 -11   1   9      305.47      300.65     12.50 o 
 -10   1   9      104.17       84.37      7.11 o 
  -9   1   9      748.80      766.08     21.92 o 
  -8   1   9       80.85       97.30      9.80 o 
  -7   1   9      591.58      553.93     20.09 o 
  -6   1   9      483.40      513.12     12.49 o 
  -5   1   9      530.30      559.64     12.77 o 
  -4   1   9     3027.11     2974.30     42.55 o 
  -3   1   9       12.82       14.68      3.26 o 
  -2   1   9      820.64      819.54     19.62 o 
  -1   1   9      997.57      994.18     19.84 o 
   0   1   9      143.36      152.62      7.93 o 
   1   1   9       55.73       58.57      5.79 o 
   2   1   9     1037.27      974.03     26.57 o 
   3   1   9     1041.59     1015.55     24.16 o 
   4   1   9      364.81      331.96     16.11 o 
   5   1   9      611.55      622.01     18.59 o 
   6   1   9       34.71       52.26      8.32 o 
   7   1   9        4.67       16.33      7.95 o 
   8   1   9       28.13       20.90     10.03 o 
   9   1   9       36.17       28.68     19.15 o 
  10   1   9      109.62      126.77     17.20 o 
  11   1   9      224.11      238.68     25.63 o 
  12   1   9       85.99       94.92     16.40 o 
  13   1   9        7.41        0.00     14.50 o 
  14   1   9        1.38        6.37     10.48 o 
 -18   2   9      133.38      154.96     16.17 o 
 -17   2   9       66.14       76.58     11.94 o 
 -16   2   9        0.21        0.00      6.81 o 
 -15   2   9      175.21      130.86     15.15 o 
 -14   2   9       43.02       40.70     18.38 o 
 -13   2   9       53.82       57.70     21.10 o 
 -12   2   9      930.58      954.00     25.08 o 
 -11   2   9      110.31      105.36      8.25 o 
 -10   2   9       18.55       10.52      4.12 o 
  -9   2   9      202.44      191.33     13.85 o 
  -8   2   9      565.48      553.46     14.98 o 
  -7   2   9      286.02      316.63      9.80 o 
  -6   2   9       29.24       34.01      4.09 o 
  -5   2   9      623.59      562.25     13.37 o 
  -4   2   9      525.14      487.15     12.27 o 
  -3   2   9     1993.71     2014.85     30.37 o 
  -2   2   9        5.60        4.05      3.05 o 
  -1   2   9      775.75      723.36     16.86 o 
   0   2   9      670.41      693.68     16.44 o 
   1   2   9     1052.81     1001.81     23.83 o 
   2   2   9      273.66      235.56     11.84 o 
   3   2   9     1589.12     1478.38     30.21 o 
   4   2   9     3197.67     2991.05     48.30 o 
   5   2   9       51.33       67.08      9.47 o 
   6   2   9        0.03        7.59      5.35 o 
   7   2   9       16.10       15.26      6.64 o 
   8   2   9       38.29       29.11      9.48 o 
   9   2   9       50.29       43.89     11.70 o 
  10   2   9        0.91        5.78      9.20 o 
  11   2   9        0.73        5.01      9.43 o 
  12   2   9      247.13      245.04     27.95 o 
  13   2   9        0.21        6.34     17.88 o 
  14   2   9       20.43        0.00      9.82 o 
 -18   3   9       17.98        5.24      9.25 o 
 -17   3   9        1.16        5.71      8.21 o 
 -16   3   9        0.01        0.00      5.70 o 
 -15   3   9        3.78        0.00      7.49 o 
 -14   3   9       94.76       67.27     12.47 o 
 -13   3   9        2.41        9.39      9.40 o 
 -12   3   9      211.18      205.00     10.86 o 
 -11   3   9      476.45      467.44     15.04 o 
 -10   3   9       70.06       75.69      8.96 o 
  -9   3   9       75.38       80.00      7.76 o 
  -8   3   9        6.06        3.17      3.38 o 
  -7   3   9       94.73      106.71      7.59 o 
  -6   3   9      695.91      698.58     16.81 o 
  -5   3   9     1278.55     1289.37     25.54 o 
  -4   3   9      533.77      541.27     12.95 o 
  -3   3   9     1379.72     1248.46     20.37 o 
  -2   3   9      123.85      115.84      9.53 o 
  -1   3   9     1079.79     1058.07     19.58 o 
   0   3   9      306.06      342.03     11.71 o 
   1   3   9      116.48      118.06      6.28 o 
   2   3   9     2490.62     2483.68     42.39 o 
   3   3   9      637.84      571.68     25.55 o 
   4   3   9      501.45      485.55     19.11 o 
   5   3   9      141.32      136.33     11.95 o 
   6   3   9       12.76       13.15      5.57 o 
   7   3   9      462.06      466.40     17.66 o 
   8   3   9      196.12      204.89     18.60 o 
   9   3   9       15.04       27.18     14.15 o 
  10   3   9      387.83      416.07     26.60 o 
  11   3   9       44.86       49.81     13.08 o 
  12   3   9       69.52       61.12     14.95 o 
  13   3   9        9.57       26.04     13.14 o 
  14   3   9       43.93       67.30     15.60 o 
 -17   4   9       76.06       62.93     10.47 o 
 -16   4   9      115.36      132.73     16.77 o 
 -15   4   9      400.05      465.08     24.97 o 
 -14   4   9      352.79      448.51     23.90 o 
 -13   4   9      287.40      287.27     14.98 o 
 -12   4   9      209.89      222.18     16.68 o 
 -11   4   9       11.95        3.50      4.79 o 
 -10   4   9      508.47      507.82     15.22 o 
  -9   4   9        9.99       10.36      5.33 o 
  -8   4   9     1320.42     1284.30     25.56 o 
  -7   4   9       73.98       78.78      7.92 o 
  -6   4   9        0.75        0.00      3.79 o 
  -5   4   9      198.78      208.32     11.99 o 
  -4   4   9     1683.00     1636.01     27.25 o 
  -3   4   9     1387.05     1306.45     20.08 o 
  -2   4   9      696.01      710.52     16.62 o 
  -1   4   9      362.33      348.96     21.50 o 
   0   4   9      560.76      568.29     17.84 o 
   1   4   9      502.22      453.28     15.94 o 
   2   4   9        0.20        3.12      4.22 o 
   3   4   9      156.43      168.01     10.82 o 
   4   4   9       63.82       81.88     10.05 o 
   5   4   9      108.90       76.33     10.63 o 
   6   4   9       88.07       67.06      8.59 o 
   7   4   9      394.77      393.41     18.01 o 
   8   4   9      218.13      206.61     18.49 o 
   9   4   9     2358.15     2397.73    109.27 o 
  10   4   9      260.33      252.08     58.93 o 
  11   4   9      714.78      662.94     33.11 o 
  12   4   9        0.43        0.69      8.78 o 
  13   4   9        1.26        9.08     16.41 o 
 -17   5   9       10.77        4.71      7.67 o 
 -16   5   9        4.34        3.40      7.13 o 
 -15   5   9        2.04        0.00      8.72 o 
 -14   5   9       24.45       39.25     10.57 o 
 -13   5   9        0.43        0.00      7.17 o 
 -12   5   9      133.19      137.92     11.19 o 
 -11   5   9      361.28      370.53     20.19 o 
 -10   5   9      137.35      137.33     13.23 o 
  -9   5   9      137.67      147.57     10.59 o 
  -8   5   9       11.37        7.05      4.66 o 
  -7   5   9       25.90       21.10      4.17 o 
  -6   5   9      195.39      181.12      8.03 o 
  -5   5   9      160.23      160.11      7.22 o 
  -4   5   9      285.61      301.08      8.90 o 
  -3   5   9      592.83      549.01     14.44 o 
  -2   5   9     1486.19     1450.97     26.25 o 
  -1   5   9      132.37      135.56      8.35 o 
   0   5   9      115.90      117.41      7.78 o 
   1   5   9        4.43        1.50      5.77 o 
   2   5   9      291.80      295.49     16.49 o 
   3   5   9       22.24       20.60      5.88 o 
   4   5   9        9.90        4.86      6.33 o 
   5   5   9       27.80       17.52      7.93 o 
   6   5   9       32.34       40.44     11.44 o 
   7   5   9      251.13      279.65     22.12 o 
   8   5   9      110.02      120.19     17.00 o 
   9   5   9       55.53       26.26     16.90 o 
  10   5   9      643.45      575.45     44.85 o 
  11   5   9        9.74        8.38     14.79 o 
  12   5   9       14.03        0.00     12.74 o 
  13   5   9        1.98        0.00     13.73 o 
 -16   6   9        2.27        0.00      7.43 o 
 -15   6   9        4.06        0.69      9.06 o 
 -14   6   9       26.31       31.91     10.66 o 
 -13   6   9      139.79      110.61     14.31 o 
 -12   6   9        5.23        9.71      8.67 o 
 -11   6   9       25.91        7.87      5.44 o 
 -10   6   9       21.70       15.61     10.37 o 
  -9   6   9        3.44        3.90      5.96 o 
  -8   6   9       26.93       12.97      6.68 o 
  -7   6   9      139.76      149.45     10.25 o 
  -6   6   9       80.44       70.81      6.00 o 
  -5   6   9       20.67       19.05      4.13 o 
  -4   6   9      102.48      125.24      7.82 o 
  -3   6   9      304.00      289.57     17.53 o 
  -2   6   9       31.62       23.51      4.08 o 
  -1   6   9      156.43      165.73      7.47 o 
   0   6   9      162.90      152.71     10.43 o 
   1   6   9      217.39      197.20     11.38 o 
   2   6   9       12.06       11.14      5.21 o 
   3   6   9        2.56        0.00      9.86 o 
   4   6   9      449.12      484.34     27.12 o 
   5   6   9       59.19       47.97     12.08 o 
   6   6   9      119.12      103.50     22.25 o 
   7   6   9       82.17       66.09     14.23 o 
   8   6   9        0.30        5.33      8.87 o 
   9   6   9       34.24       41.35     21.12 o 
  10   6   9       15.32       14.98     11.53 o 
  11   6   9        0.51        1.48     14.50 o 
  12   6   9       53.18       36.12     19.57 o 
 -15   7   9        6.09       14.86     19.86 o 
 -14   7   9      175.27      164.62     34.57 o 
 -13   7   9      223.69      325.78     42.53 o 
 -12   7   9      102.25      128.64     30.63 o 
 -11   7   9       18.11       20.63     16.62 o 
 -10   7   9       10.70       17.18     14.57 o 
  -9   7   9      244.05      174.97     30.70 o 
  -8   7   9       55.86       36.18     12.31 o 
  -7   7   9      144.10      124.57     12.13 o 
  -6   7   9        7.06       14.30      4.26 o 
  -5   7   9       33.00       20.36      5.89 o 
  -4   7   9        1.62        2.40      3.79 o 
  -3   7   9      283.73      277.40     10.46 o 
  -2   7   9     1097.73     1123.52     26.90 o 
  -1   7   9        0.05        1.18      4.85 o 
   0   7   9      185.96      217.45     18.25 o 
   1   7   9       44.44       33.82      6.28 o 
   2   7   9       47.90       51.83     10.79 o 
   3   7   9       16.87        6.12      6.37 o 
   4   7   9     1355.01     1265.69     46.40 o 
   5   7   9      229.80      287.39     24.07 o 
   6   7   9      236.78      296.87     24.79 o 
   7   7   9       11.63       13.44     11.22 o 
   8   7   9       38.83       28.76     13.03 o 
   9   7   9        0.83        0.00      8.99 o 
  10   7   9       72.32       94.89     41.29 o 
  11   7   9      109.00      121.40     20.70 o 
 -14   8   9       34.70        8.45     19.57 o 
 -13   8   9       53.30       50.91     23.31 o 
 -12   8   9       75.09       80.34     26.47 o 
 -11   8   9        0.18        0.00     15.07 o 
 -10   8   9      125.96      144.55     31.12 o 
  -9   8   9        0.55        1.69     14.86 o 
  -8   8   9        1.93        0.00     12.96 o 
  -7   8   9       87.87       67.03     23.02 o 
  -6   8   9       22.11        6.34      7.45 o 
  -5   8   9      139.60      118.75     12.24 o 
  -4   8   9      118.28      120.72     17.57 o 
  -3   8   9      242.37      225.63     11.78 o 
  -2   8   9       43.12       45.43      5.35 o 
  -1   8   9        0.42        1.40      5.38 o 
   0   8   9        0.71        0.00      5.29 o 
   1   8   9       38.38       43.35      6.96 o 
   2   8   9       14.42       15.52      6.71 o 
   3   8   9       16.34       11.75      9.59 o 
   4   8   9        2.56        0.00      8.62 o 
   5   8   9        8.16       18.34     10.88 o 
   6   8   9      171.72      110.78     18.25 o 
   7   8   9      267.44      276.11     25.15 o 
   8   8   9       65.89       37.63     14.09 o 
   9   8   9      128.43      163.44     25.49 o 
  10   8   9        0.37       17.85     12.57 o 
 -12   9   9        0.07        3.03     16.05 o 
 -11   9   9       26.91       45.20     22.39 o 
 -10   9   9        0.29        7.67     16.33 o 
  -9   9   9        1.72       23.66     20.14 o 
  -8   9   9       27.60       26.54     18.59 o 
  -7   9   9       26.10        5.21     16.48 o 
  -6   9   9        1.66       12.46     16.62 o 
  -5   9   9       54.23       46.12     20.63 o 
  -4   9   9      169.01      226.29     34.36 o 
  -3   9   9      176.38      204.98     29.50 o 
  -2   9   9      269.39      266.09     13.29 o 
  -1   9   9        4.16        7.56      9.82 o 
   0   9   9        3.29        3.27      8.71 o 
   1   9   9       66.08       25.77     13.34 o 
   2   9   9      225.79      167.69     33.62 o 
   3   9   9      272.89      335.83     26.22 o 
   4   9   9       69.45       89.81     16.44 o 
   5   9   9      294.60      345.31     51.08 o 
   6   9   9       63.11       76.15     16.82 o 
   7   9   9        0.13        7.39     11.30 o 
   8   9   9        5.40       14.76     12.17 o 
 -10  10   9        9.01       18.94     19.57 o 
  -9  10   9       51.72       49.43     23.73 o 
  -8  10   9       51.28       16.97     19.50 o 
  -7  10   9       37.98       26.40     20.77 o 
  -6  10   9        5.42        0.00     15.84 o 
  -5  10   9      178.74      162.15     33.44 o 
  -4  10   9      138.71      138.71     31.12 o 
  -3  10   9      181.39      187.36     34.29 o 
  -2  10   9       10.53        7.67     16.97 o 
  -1  10   9       63.49       78.93     24.64 o 
   0  10   9       44.73       14.17     12.84 o 
   1  10   9      181.90      198.20     36.54 o 
   2  10   9       69.83       72.94     26.40 o 
   3  10   9      805.93      832.80     64.71 o 
   4  10   9      273.25      334.94     45.41 o 
   5  10   9      236.41      240.52     41.47 o 
   6  10   9       41.60       55.76     25.00 o 
  -7  11   9        0.40        0.00     18.59 o 
  -6  11   9       35.35       29.36     22.04 o 
  -5  11   9       54.65       84.84     29.57 o 
  -4  11   9      115.66      132.65     32.18 o 
  -3  11   9      128.14      160.88     33.66 o 
  -2  11   9        0.39        8.94     18.87 o 
  -1  11   9       18.31        1.83     18.24 o 
   0  11   9       28.38       27.25     21.83 o 
   1  11   9        0.43        0.00     18.17 o 
   2  11   9      128.09       94.63     29.99 o 
   3  11   9       48.67       70.13     28.37 o 
 -18   0  10       18.81       13.73     11.87 o 
 -17   0  10       83.33      103.25     18.00 o 
 -12   0  10      439.30      476.67     41.40 o 
 -11   0  10       41.21       59.57     18.73 o 
 -10   0  10      299.98      345.29     20.53 o 
  -9   0  10     1056.16     1067.19     81.15 o 
  -8   0  10      871.00      924.45     31.70 o 
  -7   0  10     2644.81     2731.41     62.52 o 
  -6   0  10       37.74       37.29      7.03 o 
  -5   0  10      663.86      681.24     21.33 o 
  -4   0  10     1954.78     1945.48     39.77 o 
  -3   0  10     1081.25     1167.08     28.35 o 
  -2   0  10      463.44      463.57     21.71 o 
  -1   0  10       71.32       69.75      7.51 o 
   0   0  10      120.19      119.29      8.92 o 
   1   0  10      427.32      399.84     23.75 o 
   2   0  10      805.26      766.34     21.54 o 
   3   0  10      664.54      635.05     33.90 o 
   4   0  10      615.02      579.47     18.89 o 
   5   0  10       24.67       19.54      7.64 o 
   6   0  10        0.74       24.15     12.81 o 
   7   0  10        0.37        6.34     10.42 o 
   8   0  10      840.27      881.38     51.61 o 
   9   0  10      322.51      309.17     33.80 o 
  10   0  10      117.49       62.59     20.49 o 
  11   0  10      106.87      109.91     25.14 o 
  12   0  10       24.38       15.84     15.28 o 
  13   0  10       19.55       36.40     17.60 o 
 -17   1  10       26.37       11.83      8.73 o 
 -16   1  10        7.46       15.98     11.15 o 
 -15   1  10       89.38       34.01     17.18 o 
 -14   1  10      246.02      218.90     30.77 o 
 -13   1  10      160.36      152.27     18.72 o 
 -12   1  10        1.82        2.99      8.45 o 
 -11   1  10      241.69      221.07     14.71 o 
 -10   1  10      160.20      143.46     10.04 o 
  -9   1  10       87.83       90.86      8.35 o 
  -8   1  10      412.44      443.00     16.97 o 
  -7   1  10        5.84        7.35      4.09 o 
  -6   1  10      637.28      628.53     14.57 o 
  -5   1  10      464.20      436.07     11.87 o 
  -4   1  10       72.44       76.05      7.37 o 
  -3   1  10      581.52      629.24     16.43 o 
  -2   1  10       99.87       96.19      7.60 o 
  -1   1  10      419.14      420.47     13.12 o 
   0   1  10      814.45      807.24     18.40 o 
   1   1  10       90.75       70.87     11.30 o 
   2   1  10      682.77      673.37     16.79 o 
   3   1  10     1130.96     1101.42     39.02 o 
   4   1  10        0.28        0.00      4.99 o 
   5   1  10       31.48       22.79      6.98 o 
   6   1  10        7.93       10.07     18.06 o 
   7   1  10      513.26      534.15     27.21 o 
   8   1  10        1.74       13.32      9.58 o 
   9   1  10      292.10      300.28     23.59 o 
  10   1  10      129.75      103.87     17.18 o 
  11   1  10        4.88       14.43     10.58 o 
  12   1  10        2.83        1.47      9.57 o 
  13   1  10       12.85       15.22     11.46 o 
 -17   2  10        8.82        0.00      7.19 o 
 -16   2  10       18.84       17.88     11.72 o 
 -15   2  10       26.34       29.92     18.66 o 
 -14   2  10       20.69       18.80     15.91 o 
 -13   2  10       68.72       88.77     18.17 o 
 -12   2  10      205.60      171.03     18.92 o 
 -11   2  10      132.01      132.22     12.28 o 
 -10   2  10       96.19       78.58      8.32 o 
  -9   2  10      189.73      193.19     22.32 o 
  -8   2  10      182.11      187.65      9.53 o 
  -7   2  10       19.76       10.35      3.78 o 
  -6   2  10      165.71      164.48     10.38 o 
  -5   2  10      513.49      534.39     13.80 o 
  -4   2  10      856.31      841.15     17.34 o 
  -3   2  10      178.91      176.49      9.51 o 
  -2   2  10        1.67        0.00      3.53 o 
  -1   2  10      222.27      240.98     10.60 o 
   0   2  10      172.20      154.08      8.84 o 
   1   2  10      977.09      995.06     29.59 o 
   2   2  10        1.95        0.00      4.32 o 
   3   2  10     1007.74      991.51     24.95 o 
   4   2  10        0.45        2.41      5.02 o 
   5   2  10        0.78        0.00      6.61 o 
   6   2  10     1035.30      941.10     35.73 o 
   7   2  10      306.82      279.95     41.61 o 
   8   2  10      338.26      359.28     24.35 o 
   9   2  10      705.30      654.39     32.07 o 
  10   2  10       31.84       25.83     10.48 o 
  11   2  10       63.98       38.54     14.72 o 
  12   2  10       38.86       34.03     12.58 o 
  13   2  10        0.16        4.61     11.45 o 
 -17   3  10       25.20       15.86      8.90 o 
 -16   3  10      151.38      146.82     17.06 o 
 -15   3  10      230.45      254.27     22.50 o 
 -14   3  10        0.09        2.82     14.72 o 
 -13   3  10        0.08        7.84     10.09 o 
 -12   3  10        0.57        3.81      9.05 o 
 -11   3  10      217.22      240.09     15.47 o 
 -10   3  10      431.18      444.52     52.42 o 
  -9   3  10      715.75      745.20     20.20 o 
  -8   3  10      766.82      729.99     24.81 o 
  -7   3  10        2.29        0.00      3.68 o 
  -6   3  10      170.89      173.31      9.46 o 
  -5   3  10       77.95       69.62      6.70 o 
  -4   3  10     1422.36     1454.22     24.03 o 
  -3   3  10      348.41      348.30     10.89 o 
  -2   3  10       97.78      123.78      7.87 o 
  -1   3  10      129.50      121.95     10.11 o 
   0   3  10       80.81       90.61      9.89 o 
   1   3  10        1.25        0.82      4.64 o 
   2   3  10      658.88      704.52     41.76 o 
   3   3  10      671.16      629.72     33.83 o 
   4   3  10     1038.92     1003.38     29.73 o 
   5   3  10        9.17       12.56      6.47 o 
   6   3  10       26.80       13.62      6.72 o 
   7   3  10        0.23        0.00     10.67 o 
   8   3  10      210.36      302.28     25.03 o 
   9   3  10      111.36      106.51     26.83 o 
  10   3  10      287.19      294.75     23.94 o 
  11   3  10      123.26      133.14     18.96 o 
  12   3  10       44.17       41.49     15.31 o 
 -16   4  10       41.29       48.92     12.75 o 
 -15   4  10        0.04        0.00      8.56 o 
 -14   4  10       18.68       12.49      8.81 o 
 -13   4  10        0.80        4.44     12.81 o 
 -12   4  10       78.79       41.66     12.73 o 
 -11   4  10       60.08       52.08      9.18 o 
 -10   4  10        0.33        8.45      9.56 o 
  -9   4  10       90.03       72.81     10.06 o 
  -8   4  10       13.57       12.02      6.17 o 
  -7   4  10        0.79        0.00      7.64 o 
  -6   4  10        4.29        0.00      4.48 o 
  -5   4  10      260.22      258.62     16.68 o 
  -4   4  10     1710.29     1728.78     43.42 o 
  -3   4  10        0.94        0.78      3.66 o 
  -2   4  10       11.64        9.25      3.88 o 
  -1   4  10      149.73      140.19      6.88 o 
   0   4  10      595.81      578.78     21.94 o 
   1   4  10      313.30      290.05     17.83 o 
   2   4  10      668.54      615.53     23.84 o 
   3   4  10        5.34        9.32      5.33 o 
   4   4  10        1.57        0.00      5.49 o 
   5   4  10        8.40        5.92      6.34 o 
   6   4  10       74.89       74.85     10.86 o 
   7   4  10       86.08       88.38     12.11 o 
   8   4  10       53.27       54.33     12.73 o 
   9   4  10       85.55       75.16     21.51 o 
  10   4  10       10.95        4.62      9.40 o 
  11   4  10       26.44       14.86     16.41 o 
  12   4  10        1.56        0.00     12.32 o 
 -16   5  10        0.09        0.00      9.25 o 
 -15   5  10        2.55       12.09      9.23 o 
 -14   5  10      463.07      605.15     47.00 o 
 -13   5  10       43.62       39.57     10.97 o 
 -12   5  10        2.73        5.84     14.65 o 
 -11   5  10      287.94      269.46     35.63 o 
 -10   5  10      423.99      459.49     35.91 o 
  -9   5  10      137.53      128.16     17.89 o 
  -8   5  10       47.47       50.92     14.29 o 
  -7   5  10      214.61      190.11     15.73 o 
  -6   5  10      407.66      435.39     15.00 o 
  -5   5  10      675.58      609.00     18.19 o 
  -4   5  10       11.54        8.48      4.01 o 
  -3   5  10      211.33      180.45     13.14 o 
  -2   5  10        0.18        3.16      5.14 o 
  -1   5  10       81.66       74.86     10.93 o 
   0   5  10      284.22      266.31     16.99 o 
   1   5  10        0.40        0.42      5.86 o 
   2   5  10      376.07      380.12     19.64 o 
   3   5  10      105.46       75.08     13.72 o 
   4   5  10      366.27      323.95     18.78 o 
   5   5  10       20.80       22.01     11.62 o 
   6   5  10       23.01       17.39     13.45 o 
   7   5  10      319.68      348.95     35.42 o 
   8   5  10      244.62      297.83     34.78 o 
   9   5  10      106.07      117.65     25.70 o 
  10   5  10      525.17      556.44     47.67 o 
  11   5  10        8.14        7.60     16.55 o 
 -15   6  10       88.71      131.66     16.76 o 
 -14   6  10       20.08       47.94     12.01 o 
 -13   6  10       77.45       73.12     13.26 o 
 -12   6  10      221.72      237.66     18.18 o 
 -11   6  10       72.96       74.63     22.53 o 
 -10   6  10      186.28      217.21     33.80 o 
  -9   6  10      255.73      267.06     35.70 o 
  -8   6  10       23.59       29.71     15.21 o 
  -7   6  10      551.19      537.34     24.84 o 
  -6   6  10        6.06        5.11      5.27 o 
  -5   6  10       38.55       44.07      5.69 o 
  -4   6  10        6.79        4.83      6.23 o 
  -3   6  10      296.98      246.31     20.47 o 
  -2   6  10       12.58       11.43      8.64 o 
  -1   6  10      280.30      352.06     23.61 o 
   0   6  10      432.22      438.13     25.11 o 
   1   6  10     1058.15     1092.34     39.47 o 
   2   6  10        5.73        4.65     11.41 o 
   3   6  10      748.41      830.83     47.74 o 
   4   6  10        5.77       11.83     11.69 o 
   5   6  10        1.00        3.45     11.83 o 
   6   6  10        7.48       13.87     14.01 o 
   7   6  10      120.67      111.60     23.73 o 
   8   6  10        3.32        0.00     12.96 o 
   9   6  10      340.98      325.36     37.46 o 
  10   6  10       45.27       47.74     19.71 o 
  11   6  10      156.96      198.76     34.08 o 
 -14   7  10      180.16      175.46     34.92 o 
 -13   7  10        1.03        0.00     15.91 o 
 -12   7  10        1.26        0.00     14.08 o 
 -11   7  10       23.57       36.68     19.78 o 
 -10   7  10        2.56        0.00     14.08 o 
  -9   7  10        2.36        0.00     12.04 o 
  -8   7  10        0.13        4.22     13.80 o 
  -7   7  10      159.54      156.66     30.49 o 
  -6   7  10      281.15      275.59     23.00 o 
  -5   7  10        4.18        8.98      5.91 o 
  -4   7  10      106.36      102.04      9.96 o 
  -3   7  10        3.35        2.75      5.77 o 
  -2   7  10       68.05       66.12      6.35 o 
  -1   7  10        0.10        0.00      5.19 o 
   0   7  10        2.80        0.00      6.80 o 
   1   7  10        2.67        6.30      6.49 o 
   2   7  10      251.98      285.94     22.56 o 
   3   7  10      134.32      187.50     26.40 o 
   4   7  10        9.71        7.25     11.83 o 
   5   7  10       19.56       34.57     15.35 o 
   6   7  10      178.31      190.95     28.45 o 
   7   7  10      237.10      288.54     34.08 o 
   8   7  10      195.83      166.52     29.50 o 
   9   7  10       19.65       14.43     15.00 o 
 -13   8  10        0.01        4.29     18.59 o 
 -12   8  10       89.53       88.93     27.88 o 
 -11   8  10       88.27       93.08     28.87 o 
 -10   8  10        8.70       54.99     22.46 o 
  -9   8  10       37.13       14.43     18.17 o 
  -8   8  10      306.27      232.91     37.04 o 
  -7   8  10      227.28      264.81     37.32 o 
  -6   8  10       15.34       18.24     10.45 o 
  -5   8  10      185.56      171.97     30.49 o 
  -4   8  10      964.67     1018.17     41.21 o 
  -3   8  10       47.48       54.74      9.53 o 
  -2   8  10        1.74        6.14      4.89 o 
  -1   8  10      118.97       97.03     15.85 o 
   0   8  10      122.12      143.25     18.31 o 
   1   8  10       59.67       51.27     25.10 o 
   2   8  10       30.10       26.61     14.36 o 
   3   8  10       15.32        7.82     12.11 o 
   4   8  10      210.35      171.45     26.26 o 
   5   8  10       12.91        6.27     12.67 o 
   6   8  10       22.63       24.43     15.91 o 
   7   8  10        2.45        1.20     14.01 o 
   8   8  10      195.03      187.29     30.98 o 
 -11   9  10       43.83       40.13     23.94 o 
 -10   9  10        0.57        5.77     17.04 o 
  -9   9  10       22.41       29.29     20.21 o 
  -8   9  10       19.87       33.16     20.21 o 
  -7   9  10        8.52       11.20     16.83 o 
  -6   9  10       55.48       56.33     22.81 o 
  -5   9  10      183.06      160.04     32.11 o 
  -4   9  10      204.90      207.92     35.13 o 
  -3   9  10      169.80      158.63     30.98 o 
  -2   9  10      409.32      427.95     44.36 o 
  -1   9  10        1.85        0.20      9.48 o 
   0   9  10      116.03      115.84     21.72 o 
   1   9  10       13.49       23.31     15.49 o 
   2   9  10       43.29       57.59     18.52 o 
   3   9  10      113.83       89.07     22.04 o 
   4   9  10        1.22       17.88     15.91 o 
   5   9  10       10.71       21.62     16.33 o 
   6   9  10       15.43       18.33     12.50 o 
  -9  10  10        0.09        2.89     18.80 o 
  -8  10  10       84.35       90.62     29.43 o 
  -7  10  10        1.44        0.70     18.38 o 
  -6  10  10       40.39       52.03     26.19 o 
  -5  10  10        2.85       13.73     18.80 o 
  -4  10  10        0.51        0.00     18.38 o 
  -3  10  10       13.29       50.55     20.63 o 
  -2  10  10        6.22       21.26     18.52 o 
  -1  10  10       14.41       12.60     18.59 o 
   0  10  10        1.27        0.00     16.41 o 
   4  10  10        0.01       11.55     20.14 o 
  -4  11  10        6.07        6.34     21.40 o 
  -3  11  10       53.24       73.58     28.02 o 
  -2  11  10       35.32       46.05     22.95 o 
  -1  11  10        0.75        0.00     17.60 o 
 -17   1  11       98.68      113.53     20.94 o 
 -15   1  11       29.53       32.53     18.73 o 
 -14   1  11        0.45        2.61     13.94 o 
 -10   1  11      480.50      515.53     31.26 o 
  -9   1  11      197.15      173.70     13.41 o 
  -8   1  11       14.11        7.35      4.81 o 
  -7   1  11       99.19      122.90      8.53 o 
  -6   1  11        1.25        2.39      3.88 o 
  -5   1  11     1747.30     1781.88     36.70 o 
  -4   1  11     1175.45     1107.64     23.83 o 
  -3   1  11     1741.97     1795.80     31.73 o 
  -2   1  11       75.33       63.17      8.46 o 
  -1   1  11       54.84       59.30      6.80 o 
   0   1  11      202.56      196.32     13.29 o 
   1   1  11        2.44        0.00      3.95 o 
   2   1  11      711.18      687.92     17.88 o 
   3   1  11        2.58       13.03      5.76 o 
   4   1  11      110.02      125.55     10.93 o 
   5   1  11       14.18       13.13      7.04 o 
   6   1  11      179.63      167.99     18.18 o 
   7   1  11      231.49      222.22     22.32 o 
   8   1  11      221.33      220.35     24.57 o 
   9   1  11      288.08      291.42     41.40 o 
  10   1  11       54.83       34.90     12.64 o 
  11   1  11       50.78       72.04     16.65 o 
  12   1  11       17.79       13.20     10.78 o 
 -16   2  11      164.07      224.43     24.82 o 
 -15   2  11      229.60      270.93     36.19 o 
 -14   2  11       62.46       41.75     18.10 o 
 -13   2  11       41.19       43.02     19.22 o 
 -10   2  11      161.73      180.60     19.78 o 
  -9   2  11      173.10      194.70     30.03 o 
  -8   2  11        1.26        0.00      4.43 o 
  -7   2  11      176.41      171.05     11.79 o 
  -6   2  11      607.75      603.21     17.70 o 
  -5   2  11      367.07      345.76     13.64 o 
  -4   2  11      848.10      872.93     21.15 o 
  -3   2  11        0.25        3.19      4.62 o 
  -2   2  11      110.08      103.08     11.03 o 
  -1   2  11      149.66      134.04      9.11 o 
   0   2  11        0.76        7.15      5.52 o 
   1   2  11        6.54        0.00      5.04 o 
   2   2  11       26.59       36.01      7.57 o 
   3   2  11      108.87       91.52      9.95 o 
   4   2  11       61.66       31.34      8.09 o 
   5   2  11       46.98       42.78      9.41 o 
   6   2  11      357.24      395.47     25.16 o 
   7   2  11      537.43      495.45     32.85 o 
   8   2  11      848.94      903.65     97.09 o 
   9   2  11      256.44      280.72     23.59 o 
  10   2  11       69.15       61.71     14.87 o 
  11   2  11        0.43        0.00      9.43 o 
 -16   3  11        0.36        0.00      8.85 o 
 -15   3  11        9.46       18.02     17.53 o 
 -14   3  11      197.98      145.18     29.22 o 
 -13   3  11      195.73      222.28     33.09 o 
 -12   3  11       53.73       34.01     18.10 o 
 -11   3  11        1.02        2.89     12.04 o 
 -10   3  11        8.87       10.07      9.58 o 
  -8   3  11      465.45      485.26     41.33 o 
  -7   3  11      281.85      310.75     43.65 o 
  -6   3  11     1302.00     1347.46     56.50 o 
  -5   3  11        7.93        8.65      4.96 o 
  -4   3  11       30.38       31.29      5.20 o 
  -3   3  11        5.95        8.90      3.93 o 
  -2   3  11        3.09        3.66      5.85 o 
  -1   3  11      508.39      555.45     30.65 o 
   0   3  11     1138.40     1146.56     28.64 o 
   1   3  11       52.83       40.26      7.71 o 
   2   3  11      369.30      342.30     15.78 o 
   3   3  11       11.60        1.03      5.14 o 
   4   3  11       55.16       58.92     11.37 o 
   5   3  11      128.39      125.26     18.64 o 
   6   3  11        1.70        2.96      6.95 o 
   7   3  11      315.64      339.17     24.00 o 
   8   3  11      111.49      140.44     18.13 o 
   9   3  11       40.41       25.62     11.76 o 
  10   3  11       31.15       32.80     11.77 o 
  11   3  11       26.76       28.69     12.69 o 
 -16   4  11       15.44       16.97     11.08 o 
 -15   4  11       55.96       82.93     13.87 o 
 -14   4  11      164.44      104.98     27.95 o 
 -13   4  11       77.41       76.60     23.87 o 
 -12   4  11       31.78        1.97     12.46 o 
 -11   4  11      125.99      127.51     26.90 o 
 -10   4  11       42.40        7.74     15.91 o 
  -9   4  11       28.55       27.04     15.84 o 
  -7   4  11      891.15      886.80     52.03 o 
  -6   4  11        5.93        0.00     12.74 o 
  -5   4  11      800.66      773.17     28.79 o 
  -4   4  11      136.99      141.83     12.70 o 
  -3   4  11      386.00      372.52     13.27 o 
  -2   4  11     1409.03     1393.20     26.36 o 
  -1   4  11      680.93      717.68     20.73 o 
   0   4  11       51.15       58.05      6.19 o 
   1   4  11      892.31      883.20     24.92 o 
   2   4  11      252.23      269.11     14.84 o 
   3   4  11      465.66      486.08     21.65 o 
   4   4  11        0.51        0.00     10.74 o 
   5   4  11       39.43       39.23     10.73 o 
   6   4  11      278.20      244.86     20.40 o 
   7   4  11        0.11        4.76      8.87 o 
   8   4  11       12.65        9.98     11.86 o 
   9   4  11       19.83        0.63     14.08 o 
  10   4  11      134.23      117.51     27.04 o 
  11   4  11       27.23       14.93     16.62 o 
 -15   5  11        9.38       25.37     11.31 o 
 -14   5  11       72.66       75.83     22.49 o 
 -13   5  11        5.75        0.00     12.81 o 
 -12   5  11        5.72        0.00     14.57 o 
 -11   5  11        5.02        0.00     11.48 o 
 -10   5  11       41.44       35.63     17.81 o 
  -9   5  11      381.61      339.30     38.65 o 
  -8   5  11      139.23      139.06     27.81 o 
  -7   5  11        6.31       18.85      9.81 o 
  -6   5  11      241.73      221.93     28.30 o 
  -5   5  11       39.23       43.30     16.19 o 
  -4   5  11       59.61       50.70     11.53 o 
  -3   5  11        9.99        3.06      4.49 o 
  -2   5  11        0.41        3.50     10.81 o 
  -1   5  11      522.68      540.92     29.10 o 
   0   5  11      379.40      411.20     25.69 o 
   1   5  11        5.76       10.88      9.08 o 
   2   5  11     1365.57     1440.43     67.38 o 
   3   5  11      328.86      319.73     32.95 o 
   4   5  11       13.15        5.28     12.53 o 
   5   5  11      340.77      373.59     36.89 o 
   6   5  11       79.85       72.38     20.49 o 
   7   5  11        8.16        0.00     11.34 o 
   8   5  11        0.05        1.27     13.24 o 
   9   5  11      107.60      108.78     25.98 o 
  10   5  11       56.76       60.62     22.18 o 
 -14   6  11       55.97       46.07     13.65 o 
 -13   6  11       44.98       57.68     12.70 o 
 -12   6  11       37.80       45.27     21.19 o 
 -11   6  11        3.40        0.92     14.08 o 
 -10   6  11        0.84        0.00     11.76 o 
  -9   6  11       25.10        7.96     15.21 o 
  -8   6  11       77.49       48.93     20.00 o 
  -7   6  11       90.05      103.47     16.88 o 
  -6   6  11       28.05       32.21     11.87 o 
  -5   6  11       98.39       79.60     15.25 o 
  -4   6  11       42.50       65.79     16.30 o 
  -3   6  11        7.77        0.00     10.70 o 
  -2   6  11       90.66       61.75     18.17 o 
  -1   6  11        0.80        1.92      8.47 o 
   0   6  11       41.40       52.62     12.52 o 
   1   6  11       33.50       40.82     11.82 o 
   2   6  11        6.64       13.10     13.87 o 
   3   6  11        0.05        0.70     11.69 o 
   4   6  11       82.89       68.79     19.01 o 
   5   6  11       56.04       48.09     17.74 o 
   6   6  11      113.73      144.41     27.74 o 
   7   6  11      185.65      176.44     29.57 o 
   8   6  11       40.50       56.05     20.07 o 
   9   6  11      122.63      128.78     27.60 o 
 -13   7  11        2.85        0.00     17.11 o 
 -12   7  11        6.11        9.51     17.74 o 
 -11   7  11        4.70        0.00     14.08 o 
 -10   7  11      124.25      158.00     32.67 o 
  -9   7  11       46.94       93.50     26.76 o 
  -8   7  11        7.58       29.15     18.10 o 
  -7   7  11       46.19       42.59     21.51 o 
  -6   7  11       43.06       54.22     14.17 o 
  -5   7  11      129.13       99.37     17.12 o 
  -4   7  11      174.89      165.89     39.25 o 
  -3   7  11       59.86       55.72     20.59 o 
  -2   7  11        0.58        0.00      8.07 o 
  -1   7  11       48.80       56.56     13.21 o 
   0   7  11       32.70       19.11     11.00 o 
   1   7  11        1.00        5.97      9.83 o 
   2   7  11       75.46       86.18     47.00 o 
   3   7  11      214.78      202.57     29.36 o 
   4   7  11        5.08        0.00     11.34 o 
   5   7  11       55.11       64.00     19.57 o 
   6   7  11        0.17       15.21     15.35 o 
   7   7  11       77.78       89.56     23.87 o 
   8   7  11       74.79      124.62     27.88 o 
 -11   8  11        5.85        0.00     18.31 o 
 -10   8  11       67.64      110.19     31.40 o 
  -9   8  11        5.75        0.00     16.83 o 
  -8   8  11       43.96       47.24     21.12 o 
  -7   8  11       20.95       38.80     19.50 o 
  -6   8  11       18.33        9.43     11.38 o 
  -5   8  11        0.49        4.41     10.44 o 
  -4   8  11       33.27       27.52     13.69 o 
  -3   8  11        3.54        1.53      9.69 o 
  -2   8  11        4.04        6.28      8.80 o 
  -1   8  11        5.15        2.52     10.03 o 
   0   8  11       10.07        4.80     10.11 o 
   1   8  11      154.05      156.43     37.07 o 
   2   8  11        9.65       23.45     15.35 o 
   3   8  11       53.28       68.58     20.00 o 
   4   8  11        2.66       17.32     15.84 o 
   5   8  11      112.88      134.76     25.98 o 
   6   8  11       46.31       49.85     18.80 o 
  -9   9  11       21.91       28.52     21.12 o 
  -8   9  11      107.03      123.71     31.47 o 
  -7   9  11        1.47       14.01     19.22 o 
  -6   9  11      130.59      136.03     33.44 o 
  -5   9  11       98.52       98.85     17.80 o 
  -4   9  11       86.68       86.06     32.78 o 
  -3   9  11       53.77       83.12     26.16 o 
  -2   9  11       81.73       63.27     15.11 o 
  -1   9  11       41.23       56.92     24.75 o 
   0   9  11       94.93      130.18     19.41 o 
   1   9  11        4.40        0.00     13.24 o 
   2   9  11        6.98       13.94     14.01 o 
   3   9  11        6.58        0.00     12.32 o 
   4   9  11       18.32       18.73     16.69 o 
  -6  10  11       50.89       67.80     26.90 o 
  -5  10  11        0.00        6.48     20.14 o 
  -4  10  11      109.82      160.60     33.94 o 
  -3  10  11        8.98       25.70     22.11 o 
  -2  10  11        0.26        1.13     19.22 o 
  -1  10  11       17.27       15.84     20.21 o 
  -8   0  12        8.75       16.05      9.79 o 
  -7   0  12      391.82      351.05     20.67 o 
  -6   0  12     1305.10     1332.00     40.08 o 
  -5   0  12      104.36      129.99     18.80 o 
  -4   0  12       33.88       31.78      7.93 o 
  -3   0  12     1035.85     1119.11     30.34 o 
  -2   0  12      948.46     1003.28     28.26 o 
  -1   0  12      721.61      678.31     50.62 o 
   0   0  12       92.70      110.78     15.82 o 
   1   0  12      414.38      416.15     25.73 o 
   2   0  12      527.45      546.34     38.90 o 
   3   0  12       56.61       50.53     12.54 o 
   4   0  12      345.30      340.46     23.25 o 
   5   0  12      159.27      198.48     28.02 o 
   6   0  12       71.24       82.10     21.97 o 
   7   0  12      658.21      742.96     50.13 o 
   8   0  12        7.05        9.51     14.15 o 
   9   0  12      160.71      165.88     29.36 o 
  10   0  12       18.73       14.86     15.49 o 
 -15   1  12        5.01        4.15     17.18 o 
 -14   1  12       26.47       17.25     16.05 o 
  -8   1  12      366.50      358.94     25.63 o 
  -7   1  12       69.07       56.65     31.44 o 
  -6   1  12       54.91       45.24     10.22 o 
  -5   1  12      194.40      215.06     21.45 o 
  -4   1  12       63.38       63.33      7.78 o 
  -3   1  12        5.75        5.15      5.78 o 
  -2   1  12      651.81      653.46     18.70 o 
  -1   1  12       13.49       12.08      5.25 o 
   0   1  12      134.20      127.50      9.43 o 
   1   1  12      212.32      230.31     11.58 o 
   2   1  12      212.84      201.27     13.49 o 
   3   1  12       10.21       20.51      6.77 o 
   4   1  12      304.21      296.45     18.47 o 
   5   1  12      318.61      285.22     22.41 o 
   6   1  12      245.03      277.55     22.79 o 
   7   1  12      266.90      228.79     21.91 o 
   8   1  12      420.37      361.13     43.44 o 
   9   1  12        1.90       14.21     10.99 o 
  10   1  12        0.48        6.31     10.17 o 
 -15   2  12       13.01        0.00     14.43 o 
 -14   2  12       15.44       15.28     16.19 o 
 -13   2  12       17.40        8.17     16.19 o 
  -9   2  12      357.02      321.49     25.28 o 
  -7   2  12      163.01      155.32     25.70 o 
  -6   2  12       13.55        1.19     14.22 o 
  -5   2  12      482.10      580.01     28.76 o 
  -4   2  12       34.67       27.59      7.59 o 
  -3   2  12      195.19      184.74     15.19 o 
  -2   2  12      216.37      247.23     12.17 o 
  -1   2  12      108.46       96.57     14.79 o 
   0   2  12       53.13       47.75      8.43 o 
   1   2  12       45.43       38.81      7.80 o 
   2   2  12      148.20      143.42     15.12 o 
   3   2  12       43.27       30.56      8.88 o 
   4   2  12        1.58        0.00      8.62 o 
   5   2  12        0.09       20.99     10.13 o 
   6   2  12      175.55      148.82     18.17 o 
   7   2  12        3.71        0.00      8.86 o 
   8   2  12      101.08      105.79     17.46 o 
   9   2  12        1.43        1.03      9.21 o 
  10   2  12        5.96        0.00      9.26 o 
 -15   3  12       11.44       11.27     15.98 o 
 -14   3  12       33.92       57.45     22.11 o 
 -13   3  12        2.93        0.00     13.31 o 
 -12   3  12       38.74       30.42     19.57 o 
  -7   3  12       67.14       18.45     15.84 o 
  -6   3  12      383.83      440.27     38.44 o 
  -5   3  12       19.68       19.41      9.87 o 
  -4   3  12      191.66      249.30     20.79 o 
  -3   3  12       21.23       24.90     10.13 o 
  -2   3  12      153.74      189.28     15.39 o 
  -1   3  12       11.31       13.01      7.57 o 
   0   3  12        4.39        8.37      6.88 o 
   1   3  12      832.46      839.05     39.07 o 
   2   3  12      121.91       93.37     11.66 o 
   3   3  12        8.90       12.21      8.72 o 
   4   3  12       11.43        6.53     12.53 o 
   5   3  12       13.31       10.17     16.65 o 
   6   3  12       73.26       73.85     14.56 o 
   7   3  12      246.50      221.78     21.79 o 
   8   3  12      142.19      149.28     19.03 o 
   9   3  12        6.41        7.84     10.57 o 
  10   3  12       73.51       87.40     36.54 o 
 -14   4  12        0.27       14.08     18.24 o 
 -13   4  12        0.22        0.00     14.43 o 
 -12   4  12       36.29       23.16     17.04 o 
 -11   4  12        1.83        6.20     14.43 o 
 -10   4  12       52.93       51.19     19.64 o 
  -7   4  12        3.70        0.00     13.59 o 
  -6   4  12      131.89      134.20     25.07 o 
  -5   4  12       29.84       22.62     10.14 o 
  -4   4  12       71.02       57.20     12.40 o 
  -3   4  12        9.66        6.00      8.88 o 
  -2   4  12        5.20        0.00     18.83 o 
  -1   4  12       45.24       36.13     11.63 o 
   0   4  12        4.76        4.81      6.88 o 
   1   4  12        0.26        2.28      6.30 o 
   2   4  12       59.40       82.96     13.53 o 
   3   4  12       42.94       24.96      9.88 o 
   4   4  12       31.37       20.61     11.12 o 
   5   4  12       14.57        8.36     10.81 o 
   6   4  12       16.43       20.71     14.50 o 
   7   4  12      118.26      137.16     28.23 o 
   8   4  12       28.42       53.79     20.70 o 
   9   4  12       10.04        4.79     14.43 o 
 -14   5  12        0.01       14.93     17.46 o 
 -13   5  12       10.92       11.20     19.08 o 
 -12   5  12       80.00       96.88     27.46 o 
 -11   5  12       95.46       72.87     24.01 o 
 -10   5  12       20.96       20.42     16.90 o 
  -9   5  12      165.95      192.22     32.88 o 
  -8   5  12       75.39       92.24     24.92 o 
  -7   5  12        5.59        0.00     11.48 o 
  -6   5  12      292.64      326.35     35.42 o 
  -5   5  12      135.82      159.19     26.47 o 
  -4   5  12        0.12        5.91     12.74 o 
  -3   5  12       89.48      110.61     23.31 o 
  -2   5  12        2.53       11.69     12.46 o 
  -1   5  12       11.96        0.00     12.32 o 
   0   5  12        2.44       13.59     13.59 o 
   1   5  12      128.27      108.25     20.21 o 
   2   5  12       66.71       65.34     19.29 o 
   3   5  12       21.55       32.11     16.48 o 
   4   5  12        1.17        6.90     13.45 o 
   5   5  12       44.82       41.47     18.24 o 
   6   5  12      105.63      139.83     28.02 o 
   7   5  12      159.38      149.90     29.29 o 
   8   5  12        0.31        1.20     13.31 o 
 -13   6  12       62.24       40.56     23.23 o 
 -12   6  12       29.54       27.18     21.05 o 
 -11   6  12        0.12        1.27     16.69 o 
 -10   6  12      494.99      590.59     52.31 o 
  -9   6  12       52.61       60.90     23.16 o 
  -8   6  12       15.48       20.77     17.11 o 
  -7   6  12      242.28      243.82     23.90 o 
  -6   6  12      299.73      345.03     26.96 o 
  -5   6  12      209.09      245.44     25.03 o 
  -4   6  12        5.67       17.60     15.07 o 
  -3   6  12       49.26       25.56     15.42 o 
  -2   6  12      287.44      309.52     33.37 o 
  -1   6  12       46.12       17.04     13.66 o 
   0   6  12       98.15       75.41     20.98 o 
   1   6  12        9.21       21.47     14.65 o 
   2   6  12      235.13      217.14     30.49 o 
   3   6  12        7.83        6.83     13.59 o 
   4   6  12       58.46       88.72     22.60 o 
   5   6  12       32.00       14.86     15.14 o 
   6   6  12      433.84      536.80     46.19 o 
   7   6  12        7.51       11.90     15.35 o 
 -11   7  12       20.63       24.57     20.21 o 
 -10   7  12        7.21        0.00     14.72 o 
  -9   7  12        5.28       21.76     20.07 o 
  -8   7  12      188.18      203.69     35.77 o 
  -7   7  12       81.68       82.54     16.92 o 
  -6   7  12      139.37      150.55     20.46 o 
  -5   7  12        1.88        0.00      9.88 o 
  -4   7  12        5.52        5.71     14.19 o 
  -3   7  12       86.52      112.58     18.23 o 
  -2   7  12       12.69       14.16     10.35 o 
  -1   7  12      140.38      152.90     55.55 o 
   0   7  12      367.18      395.02     28.42 o 
   1   7  12        0.41        9.48      9.92 o 
   2   7  12       37.94       35.63     16.55 o 
   3   7  12        5.32        0.00     11.90 o 
   4   7  12       43.52       56.89     21.62 o 
   5   7  12      441.17      400.49     40.98 o 
   6   7  12       25.44       22.67     17.46 o 
  -9   8  12      108.79      118.22     32.95 o 
  -8   8  12        4.73       13.10     17.32 o 
  -7   8  12       81.79       70.85     16.05 o 
  -6   8  12       22.42       45.53     14.90 o 
  -5   8  12       18.92       37.16     13.67 o 
  -4   8  12        4.86        0.00     10.43 o 
  -3   8  12       58.39       51.65     14.73 o 
  -2   8  12      129.63      133.57     30.49 o 
  -1   8  12      347.42      381.98     28.73 o 
   0   8  12      209.42      184.45     21.94 o 
   1   8  12      324.04      319.90     27.92 o 
   2   8  12       40.47       25.00     16.76 o 
   3   8  12        4.68        6.41     14.65 o 
   4   8  12      158.34      169.33     30.06 o 
  -6   9  12        3.69       10.93     12.05 o 
  -5   9  12       17.56       25.13     13.42 o 
  -4   9  12       21.47        6.24     12.10 o 
  -3   9  12       18.97       17.67     17.88 o 
  -2   9  12        0.84        0.00     10.89 o 
  -1   9  12      103.80      131.20     20.28 o 
   0   9  12      241.46      258.62     86.92 o 
   1   9  12       56.08       29.92     18.73 o 
  -7   1  13      574.42      594.75     22.90 o 
  -6   1  13      182.41      177.32     20.06 o 
  -5   1  13       81.99       76.20     37.67 o 
  -4   1  13      190.06      196.13     19.96 o 
  -3   1  13      144.67      160.12     18.54 o 
  -2   1  13        9.52        5.32      8.67 o 
  -1   1  13       25.13       11.60     10.45 o 
   0   1  13      750.26      784.54    115.40 o 
   1   1  13        1.83        3.86      8.40 o 
   2   1  13       43.44       26.31     10.40 o 
   3   1  13       45.96       13.15      9.77 o 
   4   1  13       81.23       59.84     13.52 o 
   5   1  13       28.34       29.97     10.99 o 
   6   1  13        0.61       13.47     10.42 o 
   7   1  13      240.89      298.34     45.20 o 
   8   1  13       36.71       13.46     11.85 o 
 -14   2  13        1.80        0.00     12.53 o 
  -7   2  13        0.91        0.00     12.18 o 
  -6   2  13      188.93      207.63     30.06 o 
  -5   2  13        1.08        0.00      8.04 o 
  -4   2  13      607.26      606.09     41.22 o 
  -3   2  13        0.69        0.00      8.09 o 
  -2   2  13        0.09        6.47      8.89 o 
  -1   2  13       80.80       97.81     15.52 o 
   0   2  13       87.59       71.91     13.70 o 
   1   2  13      410.68      443.49     72.38 o 
   2   2  13        5.44        9.73      8.73 o 
   3   2  13       67.32       77.31     14.22 o 
   4   2  13       99.53      130.91     17.55 o 
   5   2  13       45.73       39.35     12.06 o 
   6   2  13        4.69        5.65     10.49 o 
   7   2  13       77.38       71.48     15.48 o 
   8   2  13       30.15       31.73     13.40 o 
 -14   3  13       32.68       41.12     21.69 o 
 -13   3  13       51.99       64.78     23.94 o 
 -12   3  13       14.30       18.52     18.10 o 
  -8   3  13      384.33      390.56     39.01 o 
  -7   3  13      214.60      189.33     29.78 o 
  -6   3  13       68.11       67.87     20.07 o 
  -5   3  13       78.82       81.73     15.17 o 
  -4   3  13       62.55       70.03     14.29 o 
  -3   3  13      447.98      439.72     27.03 o 
  -2   3  13       97.90      107.88     30.66 o 
  -1   3  13      110.44      132.04     17.06 o 
   0   3  13        3.30        1.97      7.99 o 
   1   3  13        0.01        0.00      7.82 o 
   2   3  13       34.84       30.75     13.38 o 
   3   3  13      140.31      159.26     20.17 o 
   4   3  13       21.82       36.54     11.83 o 
   5   3  13      315.37      294.13     24.34 o 
   6   3  13       24.51       29.40     11.80 o 
   7   3  13      143.20      145.32     37.60 o 
   8   3  13        9.22        6.67     18.59 o 
 -13   4  13       27.10       38.30     21.83 o 
 -12   4  13        2.84        0.00     14.72 o 
 -11   4  13      147.02      129.34     30.14 o 
 -10   4  13       13.46        0.00     12.60 o 
  -8   4  13       94.25      137.51     27.04 o 
  -7   4  13        5.16       10.77     13.80 o 
  -6   4  13      332.57      379.86     38.72 o 
  -5   4  13       26.96       28.58     10.98 o 
  -4   4  13        2.36        6.43      9.54 o 
  -3   4  13        8.18        0.70      8.82 o 
  -2   4  13      157.02      194.01     19.75 o 
  -1   4  13       15.11        0.53      8.62 o 
   0   4  13       14.60        0.00      9.01 o 
   1   4  13      116.60      140.48     49.11 o 
   2   4  13       18.88       20.02     17.95 o 
   3   4  13      277.31      269.23     22.46 o 
   4   4  13      765.12      855.80     64.49 o 
   5   4  13       36.64       40.27     20.70 o 
   6   4  13      830.92      896.66     58.37 o 
   7   4  13       66.35       44.78     20.98 o 
 -12   5  13       71.81       98.92     29.01 o 
 -11   5  13       23.42       23.09     20.77 o 
 -10   5  13      104.81      127.51     29.78 o 
  -9   5  13        6.27        0.00     11.69 o 
  -8   5  13       48.70       51.40     22.18 o 
  -7   5  13      160.11      219.39     32.88 o 
  -6   5  13       25.69       36.26     18.80 o 
  -5   5  13       77.86      112.37     25.56 o 
  -4   5  13       13.65        0.00     13.10 o 
  -3   5  13      219.39      311.98     35.20 o 
  -2   5  13       85.15      126.74     25.63 o 
  -1   5  13        5.66        3.17     13.59 o 
   0   5  13        0.26       12.46     13.38 o 
   1   5  13       46.17       68.51     20.07 o 
   2   5  13        8.50       11.83     15.42 o 
   3   5  13       71.06       65.34     20.42 o 
   4   5  13       15.89       11.12     15.07 o 
   5   5  13      311.43      289.31     35.91 o 
   6   5  13       28.21       40.49     17.95 o 
 -11   6  13        4.31        0.07     14.57 o 
 -10   6  13        6.57        8.45     18.59 o 
  -9   6  13       48.56       44.50     20.98 o 
  -8   6  13       11.98        7.46     16.90 o 
  -7   6  13       15.38       14.46     11.32 o 
  -6   6  13       23.03       21.13     12.92 o 
  -5   6  13        1.61        0.00      9.80 o 
  -4   6  13      181.76      184.47     29.64 o 
  -3   6  13       40.39       77.17     22.32 o 
  -2   6  13       59.56       99.28     23.80 o 
  -1   6  13      231.03      211.02     31.61 o 
   0   6  13       14.87        9.79     16.19 o 
   1   6  13        5.67       29.22     18.45 o 
   2   6  13       10.77        9.15     15.63 o 
   3   6  13       12.94        8.94     14.50 o 
   4   6  13       43.98       73.01     23.09 o 
   5   6  13        0.05        5.84     15.07 o 
  -9   7  13       17.99       61.54     24.50 o 
  -8   7  13        3.20        9.08     17.60 o 
  -7   7  13       98.29      151.51     22.39 o 
  -6   7  13       11.67       10.38     12.64 o 
  -5   7  13      211.04      236.38     25.15 o 
  -4   7  13        3.46       13.80     12.45 o 
  -3   7  13       33.28       66.64     15.94 o 
  -2   7  13       22.02       17.66     11.38 o 
  -1   7  13        0.53        2.16     12.50 o 
   0   7  13      233.86      246.43     25.10 o 
   1   7  13        2.87        7.74     15.77 o 
   2   7  13       17.65        0.00     13.45 o 
   3   7  13       49.46       32.39     18.10 o 
  -6   8  13      120.12      137.93     21.36 o 
  -5   8  13        5.90        0.00     11.46 o 
  -4   8  13        9.96        1.56     13.03 o 
  -3   8  13        4.87       26.26     12.47 o 
  -2   8  13        9.82       16.51     12.03 o 
  -1   8  13        5.70        5.89     19.82 o 
   0   8  13        0.00        1.57     13.84 o 
  -7   0  14      265.30      276.00     34.43 o 
  -6   0  14        5.12        0.00     10.70 o 
  -5   0  14       32.40       16.26     15.14 o 
  -4   0  14      588.65      789.14     52.38 o 
  -3   0  14        8.78        6.20     14.57 o 
  -2   0  14       32.78       27.32     16.90 o 
  -1   0  14      242.12      207.21     29.99 o 
   0   0  14      464.16      465.19     41.47 o 
   1   0  14      105.92      121.60     25.21 o 
   2   0  14        3.71        5.35     13.94 o 
   3   0  14       75.16       98.22     23.94 o 
   4   0  14      327.60      334.44     37.53 o 
   5   0  14      270.83      243.33     33.80 o 
   6   0  14       51.96       21.97     17.81 o 
  -7   1  14        1.92        7.73     10.59 o 
  -6   1  14        1.54       12.67     11.65 o 
  -5   1  14        0.85        0.00      8.81 o 
  -4   1  14       11.08       14.53      9.55 o 
  -3   1  14      158.67      158.07     40.56 o 
  -2   1  14        0.42        0.00     11.62 o 
  -1   1  14        2.40        1.48      8.99 o 
   0   1  14        9.31        0.85      8.88 o 
   1   1  14       38.18       31.69     11.64 o 
   2   1  14      253.73      238.72     22.68 o 
   3   1  14      259.21      250.45     30.73 o 
   4   1  14       75.51       75.97     15.63 o 
   5   1  14      175.87      214.71     23.05 o 
   6   1  14        0.38        0.00      9.49 o 
  -7   2  14      178.52      214.68     32.67 o 
  -6   2  14        5.52        0.00     14.86 o 
  -5   2  14      119.89      171.45     20.64 o 
  -4   2  14      453.50      454.82     29.47 o 
  -3   2  14       19.49       17.36     16.51 o 
  -2   2  14       26.04       35.84     12.17 o 
  -1   2  14        3.84        4.71     14.47 o 
   0   2  14      208.12      222.81     21.80 o 
   1   2  14        0.11       14.76      9.74 o 
   2   2  14       56.25       64.27     13.93 o 
   3   2  14       10.44        6.34     10.56 o 
   4   2  14      237.75      180.26     20.80 o 
   5   2  14       27.67       25.01     12.82 o 
   6   2  14       15.49        4.86     11.16 o 
  -8   3  14       41.33       48.30     20.28 o 
  -7   3  14       19.69       15.14     15.49 o 
  -6   3  14       91.55      141.66     28.80 o 
  -5   3  14       44.54       49.67     18.94 o 
  -4   3  14        1.36        0.00     14.22 o 
  -3   3  14       43.08       40.80     26.97 o 
  -2   3  14       17.71       33.12     12.01 o 
  -1   3  14      288.61      334.04     35.10 o 
   0   3  14        0.01        6.42      9.78 o 
   1   3  14      117.33      141.46     19.93 o 
   2   3  14       32.38       39.77     13.42 o 
   3   3  14       93.73       88.44     22.21 o 
   4   3  14      149.85      110.50     17.70 o 
   5   3  14        3.07        0.00      9.20 o 
   6   3  14      141.61      133.61     19.64 o 
 -11   4  14        3.27       10.28     18.45 o 
  -8   4  14        4.42       37.53     19.43 o 
  -7   4  14       49.95       69.07     22.81 o 
  -6   4  14        6.31        0.00     15.14 o 
  -5   4  14       60.31       70.46     27.14 o 
  -4   4  14        9.15       13.04     10.92 o 
  -3   4  14       55.01       29.75     11.42 o 
  -2   4  14       23.14       37.12     12.49 o 
  -1   4  14        6.98        0.00      9.53 o 
   0   4  14        8.34        0.00      9.51 o 
   1   4  14        2.69       17.22     10.76 o 
   2   4  14        3.91       10.00     14.93 o 
   3   4  14      117.99      155.96     29.43 o 
   4   4  14       55.68       66.75     21.97 o 
   5   4  14       13.05        2.04     16.90 o 
 -10   5  14       64.67       77.31     27.60 o 
  -9   5  14        1.51        0.00     14.50 o 
  -7   5  14        1.64       12.11     17.32 o 
  -6   5  14      232.82      208.27     33.30 o 
  -5   5  14       43.24       69.85     23.87 o 
  -4   5  14        1.52       12.18     15.56 o 
  -3   5  14       59.80       47.39     20.00 o 
  -2   5  14       14.54       41.19     19.29 o 
  -1   5  14      279.71      258.82     35.27 o 
   0   5  14       18.63        5.77     14.36 o 
   1   5  14       17.71        9.58     15.56 o 
   2   5  14      134.78      139.62     28.30 o 
   3   5  14      106.16      104.70     25.42 o 
   4   5  14        0.44        0.00     12.39 o 
  -8   6  14        9.29        6.41     17.18 o 
  -7   6  14       33.24       26.48     29.18 o 
  -6   6  14       21.70       31.91     27.53 o 
  -5   6  14      267.52      322.97     39.22 o 
  -4   6  14       80.84       81.60     24.01 o 
  -3   6  14       16.77       28.23     19.01 o 
  -2   6  14      353.22      377.32     40.41 o 
  -1   6  14       26.67       31.54     18.66 o 
   0   6  14       73.90       65.76     23.02 o 
   1   6  14       76.40       63.79     22.11 o 
   2   6  14       46.97       28.16     19.50 o 
  -4   7  14       29.62       20.65     13.59 o 
  -3   7  14      244.48      260.70     29.89 o 
  -2   7  14       68.56       79.80     17.91 o 
  -7   1  15       29.77       31.36     13.01 o 
  -6   1  15        0.10        0.00     12.15 o 
  -5   1  15        3.06        9.32     10.43 o 
  -4   1  15       34.52       46.49     14.57 o 
  -3   1  15       24.51       21.03     17.07 o 
  -2   1  15      100.50      132.44     38.72 o 
  -1   1  15       25.39       25.55     15.70 o 
   0   1  15       41.96       43.65     14.09 o 
   1   1  15        6.82        0.07     10.13 o 
   2   1  15      114.28      104.14     18.49 o 
   3   1  15      259.07      268.24     25.25 o 
   4   1  15        1.15        0.00      9.82 o 
  -7   2  15        3.52        0.00     15.21 o 
  -6   2  15        8.06       24.26     12.51 o 
  -5   2  15       73.10       77.59     25.88 o 
  -4   2  15       63.91       62.17     34.29 o 
  -3   2  15        5.09        9.92     11.57 o 
  -2   2  15        4.52        6.61     10.99 o 
  -1   2  15      105.94      109.40     18.74 o 
   0   2  15       28.88       28.98     13.42 o 
   1   2  15      283.93      342.40     27.46 o 
   2   2  15      173.94      124.45     19.10 o 
   3   2  15       56.93       62.90     15.55 o 
  -8   3  15       11.96        5.00     15.77 o 
  -7   3  15       42.36       62.31     23.02 o 
  -6   3  15      247.37      242.56     36.40 o 
  -5   3  15      221.16      279.54     64.00 o 
  -4   3  15        1.95        8.75     11.18 o 
  -3   3  15      395.14      424.02     36.93 o 
  -2   3  15       96.97      119.34     18.42 o 
  -1   3  15        3.54        1.45      9.84 o 
   0   3  15       65.71       68.63     16.65 o 
   1   3  15       36.96       31.86     12.70 o 
   2   3  15      203.65      256.47     32.63 o 
  -8   4  15      137.00      117.44     29.08 o 
  -7   4  15       51.01      113.57     29.71 o 
  -6   4  15      153.54      178.56     33.51 o 
  -5   4  15       27.16       46.85     16.05 o 
  -4   4  15       34.26       43.42     14.82 o 
  -3   4  15       99.07      141.31     50.69 o 
  -2   4  15      116.48      142.73     20.19 o 
  -1   4  15       90.29       90.38     17.12 o 
   0   4  15        2.40        3.73     17.04 o 
   1   4  15      118.14       84.70     25.42 o 
  -5   5  15      112.30      105.19     27.32 o 
  -4   5  15       67.35       39.22     20.35 o 
  -3   5  15        7.68        0.00     16.48 o 
  -2   5  15       25.24       27.18     19.50 o 
  -1   5  15       15.05       18.80     17.46 o 
  -6   0  16       85.35       74.84     24.50 o 
  -5   0  16       24.00        5.98     16.05 o 
  -4   0  16      154.94      172.71     32.25 o 
  -3   0  16        3.17       14.36     17.60 o 
  -2   0  16      119.91      121.10     29.29 o 
  -1   0  16       60.11       70.55     23.02 o 
  -6   1  16       86.32       64.85     17.75 o 
  -5   1  16      157.39      149.42     43.76 o 
  -4   1  16        3.70        0.00      9.91 o 
  -3   1  16       42.58       29.65     25.31 o 
  -2   1  16        5.85        0.00     10.03 o 
  -1   1  16        0.07        0.00      9.55 o 
  -5   2  16       21.82       24.53     14.25 o 
  -4   2  16       14.55       22.47     13.45 o 
  -3   2  16        8.58        0.00     10.67 o 
                                                 
